# Supplementary material for: Host–gut microbiota interactions shape parasite infections in farmed Atlantic salmon
Source: mSystems. 2024 Jan 31;9(2):e01043-23. doi: 10.1128/msystems.01043-23 (PMC10886447; doi:10.1128/msystems.01043-23)
Supplement: Supplemental Data — Data S1-S6. [file msystems.01043-23-s0002.xlsx]

## Sheet: S1. RNA QC
Data S1. RNA extract and sequenced library quality metrics.
Fish ID	RNA extract quality (RIN)	RNA mapping rate (%)	Included in final analysis
F286	2.7	75.85	Yes
F087	4.2	90.4	Yes
F185	2.5	80.8	Yes
F360	2.5	81.79	Yes
F111	4.6	90.07	Yes
F333	2.4	73.9	Yes
F416	2.5	41.23	No
F379	2.7	73.76	Yes
F236	2.6	59.96	Yes
F419	2.5	18.54	No
F078	3	89.11	Yes
F445	2.5	74.92	Yes
F373	2.5	82.35	Yes
F010	3.7	89.53	Yes
F042	2.9	90.05	Yes
F066	5.7	90.46	Yes
F318	2.4	76.63	Yes
F385	2.5	61.31	Yes
F408	5.7	90.23	Yes
F198	2.8	89.33	Yes
F310	2.7	82.48	Yes
F020	2.2	88.81	Yes
F125	3.1	90.01	Yes
F232	3.6	80.08	Yes
F205	2.6	77.55	Yes
F359	2.5	63.03	Yes
F237	2.5	68.57	Yes
F450	2.7	87.91	Yes
F260	2.6	74.92	Yes
F118	2.6	88.32	Yes
F223	2.4	83.25	Yes
F178	2.7	87.85	Yes
F216	2.3	81.14	Yes
F148	2.5	89.75	Yes
F022	3.3	90.26	Yes
F245	2.5	73.18	Yes
F437	2.6	40.65	No
F189	5.9	89.44	Yes
F351	3.1	87.85	Yes
F136	5.3	89.64	Yes
F230	2.7	88.3	Yes
F270	2.5	76.11	Yes
F441	9.6	89.89	Yes
F254	2.4	67.17	Yes
F197	2.4	87.53	Yes
F294	2.5	66.28	Yes
F225	2.5	37.13	No
F331	2.5	82.04	Yes
F339	2.5	33.8	No
F029	1.1	86.96	Yes
F016	0	62.97	Yes
F262	2.5	78.77	Yes
F243	2.4	70.91	Yes
F287	0	0.83	No
F019	2.4	85.81	Yes
F361	2.4	40.89	No
F103	3	89.9	Yes
F121	2.3	75.73	Yes
F182	2.4	84.42	Yes
F443	2.6	92.91	Yes
F130	2.3	89.38	Yes
F271	2.5	87.46	Yes
F391	2.4	85.34	Yes
F222	2.4	87.5	Yes
F291	2.5	81.82	Yes
F244	2.6	34.56	No
F355	2.5	83.82	Yes
F297	2.4	90.54	Yes
F376	2.4	87.02	Yes
F296	2.6	86.73	Yes
F093	2.5	25.37	No
F239	2.6	83.38	Yes
F238	2.4	89.14	Yes
F300	2.5	87.5	Yes
F325	3.2	89.62	Yes
F457	0	34.05	No
F242	2.5	62.66	Yes
F097	2.4	90.01	Yes
F151	2.5	90.79	Yes
F073	5.1	90.39	Yes
F343	2.6	62.08	Yes
F366	2.8	85.54	Yes
F227	2.5	88.02	Yes
F063	4.8	90.39	Yes
F363	2.5	39.84	No
F295	2.6	86.82	Yes
F069	4.8	90.76	Yes
F342	2.4	83.42	Yes
F027	2.3	90.23	Yes
F278	2.5	90.17	Yes
F217	2.5	47.29	No
F031	4.5	90.13	Yes
F279	2.8	88.9	Yes
F143	2.3	88.58	Yes
F282	2.5	49.6	No
F161	2.3	87.14	Yes
F273	2.6	89.25	Yes
F033	2.6	53.92	Yes
F196	3.8	88.11	Yes
F352	2.6	84.59	Yes
F253	2.5	77.98	Yes
F195	2.8	88.88	Yes
F426	0	86.49	Yes
F368	2.9	84.57	Yes
F158	3.8	89.03	Yes
F334	2.6	88.27	Yes
F169	2.6	86.94	Yes
F200	2.4	82.01	Yes
F341	2.3	77.08	Yes
F079	0	1.97	No
F436	0	19.07	No
F348	2.4	73.79	Yes
F229	2.4	89.78	Yes
F311	2.4	74.1	Yes
F420	2.5	49.92	No
F303	2.5	75.23	Yes
F459	2.5	85.43	Yes
F263	2.5	60.14	Yes
F044	6.2	89.39	Yes
F034	3.7	90.13	Yes
F414	0	46.47	No
F345	2.5	77.9	Yes
F050	2.5	54.05	Yes
F214	2.5	60.5	Yes
F127	5	89.76	Yes
F098	2.4	39.24	No
F192	2.9	86.91	Yes
F344	2.6	73.03	Yes
F453	0	29.32	No
F428	0	1.45	No
F099	2.4	48.45	No
F438	2.5	73.93	Yes
F165	4.4	90.63	Yes
F456	2.4	72.54	Yes
F405	6	89.8	Yes
F135	4	89.84	Yes
F259	2.5	74.34	Yes
F224	2.4	82.23	Yes
F275	2.4	71.19	Yes
F424	2.8	90.35	Yes
F357	2.5	87.01	Yes
F249	2.6	92.22	Yes
F394	2.6	85.04	Yes
F014	2.2	87.14	Yes
F170	2.5	51.4	Yes
F285	2.5	86.73	Yes
F336	2.4	86.15	Yes
F163	3.6	90.44	Yes
F183	2.4	89.05	Yes
F392	5.7	90.56	Yes
F371	2.4	90.5	Yes
F386	2.5	89.62	Yes
F053	4.6	88.55	Yes
F102	3.3	90.83	Yes
F194	2.4	89.91	Yes
F264	2.4	87.06	Yes
F403	5.3	90.62	Yes
F400	2.4	85.77	Yes
F284	2.5	80.5	Yes
F082	2.6	90.35	Yes
F207	2.4	86.66	Yes
F233	2.6	85.62	Yes
F128	4.8	89.97	Yes
F362	2.6	71.6	Yes
F332	2.6	85.35	Yes
F181	2.4	77.14	Yes
F367	2.7	83.4	Yes
F152	8.2	90.34	Yes
F281	2.6	52.88	Yes
F123	2.4	89.3	Yes
F056	0	71.89	Yes
F452	2.6	39.5	No
F433	2.4	84.78	Yes
F202	2.7	87.78	Yes
F354	2.5	66.22	Yes
F439	2.6	44.12	No
F372	2.5	75.1	Yes
F455	0	14.06	No
F026	2.3	88.11	Yes
F395	2.4	91.41	Yes
F047	3.2	90.03	Yes
F267	2.5	82.93	Yes
F309	2.7	87.11	Yes
F147	2.5	90.78	Yes
F140	2.6	89.16	Yes
F057	2.4	27.29	No
F139	2.4	53.75	Yes
F213	2.5	83.11	Yes
F064	2.5	78.52	Yes
F187	2.6	88.95	Yes
F076	2.3	88.96	Yes
F353	2.8	86.32	Yes
F274	2.5	14.63	No
F251	2.6	55.4	Yes
F418	0	26.08	No
F447	2.4	88.86	Yes
F131	2.4	89.05	Yes
F268	2.5	77.42	Yes
F327	2.5	25.24	No
F011	3.4	90.28	Yes
F094	4.7	90.26	Yes
F247	2.5	78.37	Yes
F250	2.4	54.68	Yes
F201	2.4	61.76	Yes
F054	2.4	46.66	No
F226	2.5	71.78	Yes
F265	2.6	48.9	No
F316	2.4	85.21	Yes
F036	0	0.15	No
F074	2.5	49.37	No
F458	2.5	85.27	Yes
F184	2.4	88.44	Yes
F321	3	85.62	Yes
F402	2.8	83.82	Yes
F043	5.2	85.17	Yes
F246	2.5	79.67	Yes
F305	2.4	74.31	Yes
F208	2.5	58.15	Yes
F092	2.4	10.86	No
F302	2.6	89.76	Yes
F347	2.5	77.37	Yes
F396	2.4	80.83	Yes
F037	2.4	33.44	No
F258	2.4	87.68	Yes
F241	2.5	62.13	Yes
F454	2.6	16.51	No
F430	0	12.65	No
F162	2.9	90.7	Yes
F081	2.5	1.79	No
F004	2.6	81.82	Yes
F425	2.4	84.45	Yes
F150	2.3	54.93	Yes
F065	2.3	90.29	Yes
F399	3.6	87.57	Yes
F212	1.1	43.1	No
F304	1.6	89.82	Yes
F008	2.5	78.97	Yes
F423	0	6.25	No
F329	2.4	89.1	Yes
F298	1.6	77.35	Yes
F071	2.5	30.43	No
F145	3	87.95	Yes
F398	2.5	86.21	Yes
F113	6.2	89.41	Yes
F028	2.2	90.8	Yes
F384	2.5	76.04	Yes
F203	2.6	14.31	No
F191	2.4	85.38	Yes
F427	0	1.51	No
F404	2.9	87.62	Yes
F003	3.9	90.6	Yes
F435	2.5	88.14	Yes
F340	2.5	81.56	Yes
F382	4.3	86.53	Yes
F218	2.8	90.16	Yes
F256	2.5	81.61	Yes
F083	5	89.16	Yes
F179	2.4	41.95	No
F401	2.5	85.3	Yes
F406	2.6	48.82	No
F317	2.4	77.47	Yes
F306	2.4	90.02	Yes
F119	4.6	89.93	Yes
F221	2.5	80.87	Yes
F387	2.4	75.64	Yes
F415	2.5	65.25	Yes
F084	3.1	90.26	Yes
F252	2.5	57.55	Yes
F375	2.5	78.24	Yes
F337	2.5	82.11	Yes
F157	2.4	83.18	Yes
F039	2.3	87.36	Yes
F280	2.5	67.67	Yes
F215	2.5	71.83	Yes
F040	0	77.06	Yes
F320	4.7	89.41	Yes
F288	2.4	90.04	Yes
F324	2.6	83.34	Yes
F440	2.5	79.19	Yes
F124	2.4	86.39	Yes
F091	2.4	43.92	No
F330	2.9	86.94	Yes
F369	3.4	87.2	Yes
F154	2.4	68.3	Yes
F335	2.5	86.88	Yes
F049	4.5	90.14	Yes
F144	3	89.97	Yes
F277	2.5	69.06	Yes
F048	0	0.72	No
F261	2.4	83.99	Yes
F018	2.3	88.96	Yes
F095	2.4	88.23	Yes
F413	2.5	46.64	No
F356	2.6	86.58	Yes
F166	2.5	86.69	Yes
F173	2.6	51.19	Yes
F038	2.4	90.78	Yes
F269	2.6	62.52	Yes
F025	2.4	83.61	Yes
F292	2.5	84.04	Yes
F104	2.3	89.05	Yes
F319	2.3	87.6	Yes
F326	2.5	66.11	Yes
F301	2.3	84.54	Yes
F383	2.3	87.13	Yes
F159	4.5	90.02	Yes
F314	2.5	36.89	No
F397	2.5	76.14	Yes
F451	0	3.61	No
F393	2.5	68.88	Yes
F013	2.5	89.09	Yes
F231	2.8	87.88	Yes
F322	4.9	87.8	Yes
F409	2.8	90.3	Yes
F460	2.5	16.12	No
F432	0	5.81	No
F374	2.7	83.02	Yes
F101	3.3	89.93	Yes
F283	2.8	84.97	Yes
F060	2.4	20.54	No
F308	2.7	84.2	Yes
F364	2.5	87.37	Yes
F293	2.5	81.9	Yes
F055	2.3	57.25	Yes
F315	2.4	66.5	Yes
F349	2.5	56.41	Yes
F045	4.6	90.24	Yes
F167	2.3	89.25	Yes
F030	0	15.85	No
F220	2.5	44.02	No
F422	0	64.4	Yes
F289	2.4	85.3	Yes
F444	2.6	38.07	No
F062	2.3	90	Yes
F266	2.5	73.37	Yes
F110	2.4	90.13	Yes
F381	4.1	89.28	Yes
F290	2.7	89.81	Yes
F142	2.2	90.01	Yes
F389	2.9	88.13	Yes
F390	2.4	87.78	Yes
F313	2.5	54.47	Yes
F323	2.8	87.97	Yes
F046	0	10.04	No
F299	2.4	57.53	Yes
F421	0	17.02	No
F108	2.5	90.77	Yes
F365	2.5	60.74	Yes
F174	2.5	62.27	Yes
F257	2.4	86.95	Yes
F085	4.1	89.87	Yes
F112	2.4	86.74	Yes
F370	2.5	67.24	Yes
F380	2.4	80.54	Yes
F122	2.3	90.32	Yes
F180	2.5	15.84	No
F248	2.5	76.4	Yes
F168	0	51.07	Yes
F017	2.4	87.59	Yes
F446	2.5	64.39	Yes
F350	2.4	85.73	Yes
F041	4.9	89.21	Yes
F005	1.9	89.18	Yes
F412	2.5	89.55	Yes
F134	2.4	90.53	Yes
F171	2.5	47.69	No
F312	2.4	78.26	Yes
F358	2.7	88.42	Yes
F080	2.5	41.87	No
F211	2.4	84.52	Yes
F059	2.5	41.05	No
F160	5.8	89.29	Yes
F001	5	88.94	Yes
F346	2.4	80.78	Yes
F429	2.5	91.06	Yes
F086	2.3	87.04	Yes
F272	2.5	62.56	Yes
F058	2.3	42.53	No
F024	1.9	88.77	Yes
F449	0	12.11	No
F411	2.5	34.21	No
F461	2.5	58.16	Yes
F035	0	0.33	No
F410	2.4	90.58	Yes
F188	2.4	83.58	Yes
F228	5.1	89.29	Yes
F234	2.5	71.82	Yes
F219	2.4	87.1	Yes
F388	2.3	80.55	Yes
F002	3.4	90.23	Yes
F164	2.4	89.27	Yes
F090	0	7.14	No
F012	1.2	82.63	Yes
F235	2.6	66.42	Yes
F006	2.7	87.82	Yes
F107	4.2	90.46	Yes
F068	2.5	89.16	Yes
F146	2.3	1.31	No
F328	2.8	87.84	Yes
F377	2.9	42.05	No
F442	0	16.41	No
F175	2.4	9.78	No
F434	2.4	71.29	Yes
F204	2.5	79.75	Yes
F448	2.3	83.91	Yes
F023	2.5	89.01	Yes
F307	2.4	79.93	Yes
F240	2.5	62.11	Yes
F338	2.5	84.99	Yes
F407	2.5	89.38	Yes
F417	3	59.1	Yes
F032	0	0.1	No
F126	2.8	85.7	Yes
F015	2.3	62.16	Yes

## Sheet: S2. MOFA weights MetaG
Data S2. MOFA metagenome feature weights and annotations for factors of interest and significant features in the combined model.
feature (metagenome phenotype)	feature weight	factor	associated fish phenotype	MAG taxonomy	annotation catagory (Figure 4)	robust across all MOFA models
High abundance of MAG01	0.241368	Factor1	size class; feed type	Mycoplasma salmoninae	M.salmoninae	No
Detection of any Photobacterium spp.	-0.22075	Factor1	size class; feed type	Photobacterium spp.	Photobacterium	No
Detection of MAG06	-0.228413	Factor1	size class; feed type	Photobacterium phosphoreum	Photobacterium	No
Detection of any Aliivibrio spp.	-0.228606	Factor1	size class; feed type	Aliivibrio spp.	Aliivibrio	No
High abundance of MAG01	0.330611	Factor3	cestode detection; size class; feed type	Mycoplasma salmoninae	M.salmoninae	No
Detection of MAG05	-0.200638	Factor3	cestode detection; size class; feed type	Mycoplasma sp.	mycoplasma	No
Detection of MAG03	-0.21988	Factor3	cestode detection; size class; feed type	Mycoplasma sp.	mycoplasma	No
Detection of any Photobacterium spp.	-0.420298	Factor3	cestode detection; size class; feed type	Photobacterium spp.	Photobacterium	No
Detection of MAG06	-0.446543	Factor3	cestode detection; size class; feed type	Photobacterium phosphoreum	Photobacterium	No
Detection of MAG04	-0.496501	Factor3	cestode detection; size class; feed type	Mycoplasma sp.	mycoplasma	Yes
Detection of any MAG02-05	-0.993422	Factor3	cestode detection; size class; feed type	Mycoplasma spp.	mycoplasma	Yes
Detection of MAG02	-1.2093	Factor3	cestode detection; size class; feed type	Mycoplasma sp.	mycoplasma	Yes
Detection of any MAG02-05	0.566123	Factor7	cestode detection; size class; feed type	Mycoplasma spp.	mycoplasma	Yes
Detection of MAG02	0.476994	Factor7	cestode detection; size class; feed type	Mycoplasma sp.	mycoplasma	Yes
High abundance of MAG01	0.444601	Factor7	cestode detection; size class; feed type	Mycoplasma salmoninae	M.salmoninae	Yes
Detection of MAG04	0.285312	Factor7	cestode detection; size class; feed type	Mycoplasma sp.	mycoplasma	Yes
Detection of any Aliivibrio spp.	-0.354787	Factor7	cestode detection; size class; feed type	Aliivibrio spp.	Aliivibrio	Yes
Detection of MAG08	-0.368834	Factor7	cestode detection; size class; feed type	Aliivibrio sp.	Aliivibrio	Yes

## Sheet: S3. MOFA weights Mbol
Data S3. MOFA metabolome feature weights and annotations for factors of interest and significant features in the combined model.
feature (metabolite)	feature weight	factor	associated fish phenotype	metabolite super class	annotation catagory (Figure 4)	robust across all MOFA models
FT_860	1.44962	Factor1	size class; feed type	NA		Yes
FT_99	1.30218	Factor1	size class; feed type	NA		Yes
FT_270	1.1453	Factor1	size class; feed type	Oligopeptides		Yes
FT_220	1.14523	Factor1	size class; feed type	NA		Yes
FT_271	1.13312	Factor1	size class; feed type	NA		Yes
FT_269	1.06933	Factor1	size class; feed type	Histidine and derivatives	amino.acids	Yes
FT_285	1.06541	Factor1	size class; feed type	NA		Yes
FT_616	1.05752	Factor1	size class; feed type	Oligopeptides		Yes
FT_268	1.04844	Factor1	size class; feed type	NA		Yes
FT_280	1.03794	Factor1	size class; feed type	Oligopeptides		Yes
FT_279	1.02965	Factor1	size class; feed type	NA		Yes
FT_585	1.02549	Factor1	size class; feed type	NA		Yes
FT_350	1.0141	Factor1	size class; feed type	NA		Yes
FT_267	1.00349	Factor1	size class; feed type	Oligopeptides		Yes
FT_226	0.99165	Factor1	size class; feed type	NA		Yes
FT_284	0.962111	Factor1	size class; feed type	Oligopeptides		Yes
FT_218	0.951211	Factor1	size class; feed type	Fatty acid esters		Yes
FT_275	0.933871	Factor1	size class; feed type	Fatty acid esters		Yes
FT_293	0.929233	Factor1	size class; feed type	Amino acids	amino.acids	Yes
FT_404	0.915393	Factor1	size class; feed type	Acyl carnitines	acyl.carnitines	Yes
FT_419	0.896127	Factor1	size class; feed type	NA		Yes
FT_917	0.876635	Factor1	size class; feed type	Histidine and derivatives	amino.acids	Yes
FT_282	0.868407	Factor1	size class; feed type	Dipeptides		Yes
FT_490	0.856115	Factor1	size class; feed type	Amino acids	amino.acids	Yes
FT_677	0.848749	Factor1	size class; feed type	Oligopeptides		Yes
FT_379	0.846622	Factor1	size class; feed type	N-acyl-alpha amino acids and derivatives	amino.acids	Yes
FT_281	0.843569	Factor1	size class; feed type	Oligopeptides		Yes
FT_452	0.837879	Factor1	size class; feed type	Oligopeptides		Yes
FT_261	0.835956	Factor1	size class; feed type	Amino acids and derivatives	amino.acids	Yes
FT_249	0.833176	Factor1	size class; feed type	NA		Yes
FT_456	0.826011	Factor1	size class; feed type	Oligopeptides		Yes
FT_240	0.813318	Factor1	size class; feed type	Oligopeptides		Yes
FT_360	0.810242	Factor1	size class; feed type	Oligopeptides		Yes
FT_523	0.806442	Factor1	size class; feed type	Fatty acid esters		Yes
FT_332	0.802887	Factor1	size class; feed type	NA		Yes
FT_453	0.802314	Factor1	size class; feed type	Oligopeptides		Yes
FT_225	0.802017	Factor1	size class; feed type	NA		Yes
FT_458	0.786605	Factor1	size class; feed type	Dipeptides		Yes
FT_455	0.778503	Factor1	size class; feed type	Oligopeptides		Yes
FT_727	0.776597	Factor1	size class; feed type	Oligopeptides		Yes
FT_618	0.769704	Factor1	size class; feed type	Naphthalenes		Yes
FT_274	0.757946	Factor1	size class; feed type	Oligopeptides		Yes
FT_600	0.754154	Factor1	size class; feed type	Dipeptides		No
FT_283	0.75276	Factor1	size class; feed type	NA		Yes
FT_320	0.741899	Factor1	size class; feed type	NA		Yes
FT_454	0.734472	Factor1	size class; feed type	Dipeptides		No
FT_372	0.72692	Factor1	size class; feed type	NA		Yes
FT_260	0.726139	Factor1	size class; feed type	NA		Yes
FT_295	0.706875	Factor1	size class; feed type	Fluorobenzenes		Yes
FT_276	0.696008	Factor1	size class; feed type	1,2-aminoalcohols		Yes
FT_553	0.692776	Factor1	size class; feed type	Dipeptides		Yes
FT_789	0.689133	Factor1	size class; feed type	Acyl carnitines	acyl.carnitines	Yes
FT_652	0.665826	Factor1	size class; feed type	Dipeptides		Yes
FT_783	0.663907	Factor1	size class; feed type	Oligopeptides		Yes
FT_568	0.663712	Factor1	size class; feed type	NA		Yes
FT_411	0.655279	Factor1	size class; feed type	NA		Yes
FT_297	0.640691	Factor1	size class; feed type	Alkaloids and derivatives		Yes
FT_786	0.639939	Factor1	size class; feed type	Oligopeptides		Yes
FT_277	0.638701	Factor1	size class; feed type	NA		Yes
FT_358	0.632348	Factor1	size class; feed type	NA		Yes
FT_414	0.631895	Factor1	size class; feed type	Dipeptides		Yes
FT_590	0.626455	Factor1	size class; feed type	NA		Yes
FT_672	0.626312	Factor1	size class; feed type	NA		Yes
FT_624	0.622556	Factor1	size class; feed type	Oligopeptides		Yes
FT_462	0.618811	Factor1	size class; feed type	Oligopeptides		Yes
FT_966	0.611353	Factor1	size class; feed type	Oligopeptides		Yes
FT_418	0.611257	Factor1	size class; feed type	Glycosylglycerols		Yes
FT_412	0.610098	Factor1	size class; feed type	Oligopeptides		Yes
FT_525	0.607284	Factor1	size class; feed type	Oligopeptides		Yes
FT_252	0.601084	Factor1	size class; feed type	N-acyl-L-glutamines	amino.acids	Yes
FT_766	0.600642	Factor1	size class; feed type	NA		Yes
FT_188	0.596435	Factor1	size class; feed type	Biotin and derivatives		Yes
FT_484	0.59424	Factor1	size class; feed type	NA		Yes
FT_265	0.591913	Factor1	size class; feed type	NA		Yes
FT_444	0.590732	Factor1	size class; feed type	N-acyl-alpha amino acids and derivatives	amino.acids	Yes
FT_658	0.583053	Factor1	size class; feed type	Histidine and derivatives	amino.acids	Yes
FT_353	0.582784	Factor1	size class; feed type	NA		Yes
FT_855	0.582075	Factor1	size class; feed type	Fatty acid esters		Yes
FT_479	0.577987	Factor1	size class; feed type	Oligopeptides		Yes
FT_586	0.575308	Factor1	size class; feed type	Oligopeptides		Yes
FT_244	0.570863	Factor1	size class; feed type	Oligopeptides		Yes
FT_242	0.558169	Factor1	size class; feed type	Oligopeptides		Yes
FT_807	0.555397	Factor1	size class; feed type	Fatty Acyls		Yes
FT_286	0.551553	Factor1	size class; feed type	NA		Yes
FT_882	0.545227	Factor1	size class; feed type	N-acyl-L-glutamines	amino.acids	Yes
FT_582	0.544942	Factor1	size class; feed type	Biotin and derivatives		Yes
FT_534	0.543653	Factor1	size class; feed type	Fatty acid esters		Yes
FT_214	0.543469	Factor1	size class; feed type	Oligopeptides		Yes
FT_710	0.539529	Factor1	size class; feed type	Dipeptides		Yes
FT_398	0.534696	Factor1	size class; feed type	Oligopeptides		Yes
FT_647	0.532099	Factor1	size class; feed type	Oligopeptides		Yes
FT_621	0.53187	Factor1	size class; feed type	Acyl carnitines	acyl.carnitines	Yes
FT_194	0.530898	Factor1	size class; feed type	Dicarboxylic acids and derivatives		Yes
FT_169	0.530235	Factor1	size class; feed type	NA		Yes
FT_670	0.527668	Factor1	size class; feed type	Oligopeptides		Yes
FT_619	0.525719	Factor1	size class; feed type	Aminopyrimidines and derivatives		Yes
FT_648	0.525249	Factor1	size class; feed type	Oligopeptides		Yes
FT_162	0.52289	Factor1	size class; feed type	Oligopeptides		Yes
FT_383	0.519961	Factor1	size class; feed type	Fluorobenzenes		Yes
FT_584	0.519807	Factor1	size class; feed type	NA		No
FT_181	0.519718	Factor1	size class; feed type	NA		Yes
FT_535	0.516894	Factor1	size class; feed type	Dipeptides		Yes
FT_724	0.510033	Factor1	size class; feed type	Oligopeptides		Yes
FT_574	0.501811	Factor1	size class; feed type	Coumaric acids and derivatives		Yes
FT_888	0.494159	Factor1	size class; feed type	Acyl carnitines	acyl.carnitines	Yes
FT_287	0.481858	Factor1	size class; feed type	Oligopeptides		Yes
FT_386	0.477267	Factor1	size class; feed type	Glutamic acid and derivatives	amino.acids	Yes
FT_352	0.475808	Factor1	size class; feed type	Secondary alcohols		Yes
FT_880	0.475361	Factor1	size class; feed type	Dipeptides		Yes
FT_166	0.470778	Factor1	size class; feed type	Long-chain fatty acids		Yes
FT_355	0.454855	Factor1	size class; feed type	Heteroaromatic compounds		Yes
FT_187	0.453382	Factor1	size class; feed type	N-acyl amines		Yes
FT_357	0.451144	Factor1	size class; feed type	Secondary alcohols		Yes
FT_77	0.439864	Factor1	size class; feed type	NA		No
FT_903	0.431685	Factor1	size class; feed type	NA		Yes
FT_620	0.431523	Factor1	size class; feed type	Dipeptides		Yes
FT_446	0.422005	Factor1	size class; feed type	Prostaglandins and related compounds		Yes
FT_173	0.421395	Factor1	size class; feed type	Fatty Acyls		Yes
FT_863	0.418061	Factor1	size class; feed type	Oligopeptides		Yes
FT_502	0.415889	Factor1	size class; feed type	Oligopeptides		Yes
FT_90	0.414069	Factor1	size class; feed type	NA		Yes
FT_915	0.409688	Factor1	size class; feed type	Glycosphingolipids		Yes
FT_662	0.407756	Factor1	size class; feed type	Oligopeptides		Yes
FT_176	0.407059	Factor1	size class; feed type	Acyl carnitines	acyl.carnitines	Yes
FT_956	0.405444	Factor1	size class; feed type	Long-chain fatty acids		Yes
FT_230	0.402324	Factor1	size class; feed type	NA		Yes
FT_626	0.399872	Factor1	size class; feed type	Dipeptides		Yes
FT_161	0.396775	Factor1	size class; feed type	NA		Yes
FT_315	0.396718	Factor1	size class; feed type	N-acyl-L-alpha-amino acids	amino.acids	Yes
FT_395	0.396494	Factor1	size class; feed type	Glutamic acid and derivatives	amino.acids	Yes
FT_231	0.395855	Factor1	size class; feed type	Lipids and lipid-like molecules		Yes
FT_660	0.395637	Factor1	size class; feed type	Very long-chain fatty acids		Yes
FT_544	0.394699	Factor1	size class; feed type	Oligopeptides		Yes
FT_289	0.394595	Factor1	size class; feed type	NA		Yes
FT_241	0.3934	Factor1	size class; feed type	Oligopeptides		Yes
FT_835	0.390117	Factor1	size class; feed type	NA		Yes
FT_409	0.389329	Factor1	size class; feed type	Pyridines and derivatives		Yes
FT_529	0.385235	Factor1	size class; feed type	NA		Yes
FT_306	0.381259	Factor1	size class; feed type	Borinic acid esters		Yes
FT_482	0.369855	Factor1	size class; feed type	NA		Yes
FT_931	0.365487	Factor1	size class; feed type	Oligopeptides		Yes
FT_524	0.364511	Factor1	size class; feed type	N-acyl-alpha amino acids	amino.acids	Yes
FT_246	0.36026	Factor1	size class; feed type	Long-chain fatty acids		No
FT_318	0.353903	Factor1	size class; feed type	Oligopeptides		Yes
FT_578	0.349229	Factor1	size class; feed type	Oligopeptides		Yes
FT_821	0.349052	Factor1	size class; feed type	Oligopeptides		Yes
FT_476	0.348994	Factor1	size class; feed type	Oligopeptides		Yes
FT_356	0.347337	Factor1	size class; feed type	Amino acids	amino.acids	No
FT_646	0.345478	Factor1	size class; feed type	Dipeptides		Yes
FT_153	0.344811	Factor1	size class; feed type	Fatty acid esters		Yes
FT_314	0.339152	Factor1	size class; feed type	Oligopeptides		Yes
FT_477	0.339017	Factor1	size class; feed type	Long-chain fatty acids		Yes
FT_673	0.325017	Factor1	size class; feed type	Oligopeptides		Yes
FT_598	0.324082	Factor1	size class; feed type	Phenylalkylamines		Yes
FT_259	0.322794	Factor1	size class; feed type	Long-chain fatty acids		No
FT_709	0.322111	Factor1	size class; feed type	NA		No
FT_199	0.31939	Factor1	size class; feed type	Delta-5-steroids		Yes
FT_708	0.317335	Factor1	size class; feed type	Benzenoids		Yes
FT_659	0.316571	Factor1	size class; feed type	Oligopeptides		Yes
FT_687	0.315686	Factor1	size class; feed type	Amino acids	amino.acids	Yes
FT_707	0.315615	Factor1	size class; feed type	Oligopeptides		Yes
FT_809	0.310124	Factor1	size class; feed type	NA		Yes
FT_897	0.309539	Factor1	size class; feed type	Pyridines and derivatives		Yes
FT_678	0.307512	Factor1	size class; feed type	Oligopeptides		No
FT_669	0.3053	Factor1	size class; feed type	Oligopeptides		Yes
FT_311	0.304034	Factor1	size class; feed type	Oligopeptides		No
FT_292	0.303327	Factor1	size class; feed type	Organonitrogen compounds		Yes
FT_426	0.29408	Factor1	size class; feed type	Phenylalkylamines		Yes
FT_326	0.293843	Factor1	size class; feed type	Dipeptides		Yes
FT_248	0.292384	Factor1	size class; feed type	NA		No
FT_401	0.291713	Factor1	size class; feed type	NA		No
FT_921	0.283333	Factor1	size class; feed type	N-acyl-alpha amino acids	amino.acids	Yes
FT_317	0.276294	Factor1	size class; feed type	Organonitrogen compounds		Yes
FT_685	0.272645	Factor1	size class; feed type	Amino acids	amino.acids	Yes
FT_895	0.268878	Factor1	size class; feed type	Oligopeptides		Yes
FT_839	0.268836	Factor1	size class; feed type	Oligopeptides		Yes
FT_256	0.265663	Factor1	size class; feed type	NA		No
FT_532	0.260503	Factor1	size class; feed type	Peptides		Yes
FT_667	0.258947	Factor1	size class; feed type	Oligopeptides		No
FT_164	0.257913	Factor1	size class; feed type	NA		No
FT_933	0.257399	Factor1	size class; feed type	Oligopeptides		No
FT_329	0.254221	Factor1	size class; feed type	Oligopeptides		No
FT_824	0.254068	Factor1	size class; feed type	Long-chain fatty acids		Yes
FT_160	0.251035	Factor1	size class; feed type	Acyl carnitines	acyl.carnitines	Yes
FT_805	0.249826	Factor1	size class; feed type	Oligopeptides		Yes
FT_781	0.245136	Factor1	size class; feed type	NA		Yes
FT_273	0.24492	Factor1	size class; feed type	Pyridines and derivatives		Yes
FT_228	0.240994	Factor1	size class; feed type	Pyridines and derivatives		Yes
FT_521	0.234798	Factor1	size class; feed type	Oligopeptides		Yes
FT_441	0.23328	Factor1	size class; feed type	NA		No
FT_894	0.230594	Factor1	size class; feed type	NA		No
FT_433	0.225227	Factor1	size class; feed type	Dipeptides		Yes
FT_594	0.221775	Factor1	size class; feed type	Oligopeptides		Yes
FT_163	0.21894	Factor1	size class; feed type	NA		No
FT_369	0.218542	Factor1	size class; feed type	NA		No
FT_457	0.217144	Factor1	size class; feed type	Oligopeptides		No
FT_566	0.21569	Factor1	size class; feed type	N-acyl-alpha amino acids	amino.acids	Yes
FT_703	0.211269	Factor1	size class; feed type	Amino acids and derivatives	amino.acids	Yes
FT_701	0.210256	Factor1	size class; feed type	Amino acids	amino.acids	Yes
FT_376	0.206197	Factor1	size class; feed type	NA		No
FT_808	0.20303	Factor1	size class; feed type	Oligopeptides		No
FT_803	0.20163	Factor1	size class; feed type	NA		No
FT_313	-0.200931	Factor1	size class; feed type	Oligopeptides		Yes
FT_363	-0.203907	Factor1	size class; feed type	Aminocyclitol glycosides		No
FT_247	-0.204019	Factor1	size class; feed type	Primary alcohols		No
FT_43	-0.205599	Factor1	size class; feed type	Bile acids, alcohols and derivatives		Yes
FT_134	-0.206357	Factor1	size class; feed type	Trihydroxy bile acids, alcohols and derivatives	bile.acids	No
FT_148	-0.211476	Factor1	size class; feed type	Oxanes		Yes
FT_434	-0.212009	Factor1	size class; feed type	O-glycosyl compounds		No
FT_567	-0.212529	Factor1	size class; feed type	Azoles		Yes
FT_546	-0.2128	Factor1	size class; feed type	Acyl carnitines	acyl.carnitines	No
FT_721	-0.217638	Factor1	size class; feed type	NA		No
FT_787	-0.218058	Factor1	size class; feed type	NA		Yes
FT_891	-0.218121	Factor1	size class; feed type	Dipeptides		No
FT_344	-0.220441	Factor1	size class; feed type	Dihydroxy bile acids, alcohols and derivatives	bile.acids	No
FT_517	-0.221519	Factor1	size class; feed type	Prenol lipids		Yes
FT_643	-0.223713	Factor1	size class; feed type	Alkyl chlorides		Yes
FT_812	-0.225	Factor1	size class; feed type	Alpha amino acids and derivatives	amino.acids	No
FT_665	-0.230698	Factor1	size class; feed type	Glycosyl compounds		Yes
FT_321	-0.241628	Factor1	size class; feed type	Aminopyrimidines and derivatives		No
FT_159	-0.243828	Factor1	size class; feed type	Steroids and steroid derivatives		Yes
FT_597	-0.244941	Factor1	size class; feed type	Hydroxysteroids		Yes
FT_628	-0.245227	Factor1	size class; feed type	3-hydroxysteroids	hydroxysteroids	No
FT_541	-0.245275	Factor1	size class; feed type	Pyrimidones		Yes
FT_932	-0.245868	Factor1	size class; feed type	Boronic acids		No
FT_200	-0.250587	Factor1	size class; feed type	Glycinated bile acids and derivatives	bile.acids	No
FT_393	-0.253487	Factor1	size class; feed type	Oligopeptides		Yes
FT_103	-0.257569	Factor1	size class; feed type	Dicarboxylic acids and derivatives		No
FT_421	-0.260957	Factor1	size class; feed type	Glycinated bile acids and derivatives	bile.acids	Yes
FT_492	-0.263469	Factor1	size class; feed type	Amino acids	amino.acids	Yes
FT_690	-0.270251	Factor1	size class; feed type	Glycinated bile acids and derivatives	bile.acids	Yes
FT_46	-0.270432	Factor1	size class; feed type	3-beta-hydroxy delta-5-steroids	hydroxysteroids	Yes
FT_753	-0.273336	Factor1	size class; feed type	N-acyl-alpha amino acids	amino.acids	No
FT_501	-0.275811	Factor1	size class; feed type	Boronic acid derivatives		Yes
FT_717	-0.27682	Factor1	size class; feed type	Carboxylic acid derivatives		No
FT_127	-0.282851	Factor1	size class; feed type	Alcohols and polyols		No
FT_445	-0.283266	Factor1	size class; feed type	3-beta-hydroxy delta-5-steroids	hydroxysteroids	Yes
FT_435	-0.287138	Factor1	size class; feed type	Glycinated bile acids and derivatives	bile.acids	No
FT_417	-0.297534	Factor1	size class; feed type	Aminocyclitol glycosides		Yes
FT_447	-0.298739	Factor1	size class; feed type	3-alkylindoles		No
FT_572	-0.299135	Factor1	size class; feed type	Fluorobenzenes		No
FT_330	-0.303202	Factor1	size class; feed type	Amino acids and derivatives	amino.acids	No
FT_35	-0.305672	Factor1	size class; feed type	Glycinated bile acids and derivatives	bile.acids	Yes
FT_301	-0.309463	Factor1	size class; feed type	Hydroxysteroids		Yes
FT_749	-0.31641	Factor1	size class; feed type	NA		Yes
FT_370	-0.318491	Factor1	size class; feed type	NA		Yes
FT_761	-0.32381	Factor1	size class; feed type	NA		Yes
FT_508	-0.328345	Factor1	size class; feed type	N-acyl-alpha amino acids and derivatives	amino.acids	Yes
FT_559	-0.331676	Factor1	size class; feed type	Aryl-aldehydes		Yes
FT_906	-0.334254	Factor1	size class; feed type	Aminopyrimidines and derivatives		Yes
FT_254	-0.336241	Factor1	size class; feed type	Monocarboxylic acids and derivatives		Yes
FT_629	-0.338435	Factor1	size class; feed type	Alpha amino acids and derivatives	amino.acids	Yes
FT_436	-0.343935	Factor1	size class; feed type	Trihydroxy bile acids, alcohols and derivatives	bile.acids	Yes
FT_716	-0.344935	Factor1	size class; feed type	NA		Yes
FT_569	-0.348578	Factor1	size class; feed type	N-acyl-alpha amino acids and derivatives	amino.acids	Yes
FT_87	-0.35212	Factor1	size class; feed type	Alkyl fluorides		Yes
FT_374	-0.357911	Factor1	size class; feed type	NA		Yes
FT_432	-0.358152	Factor1	size class; feed type	Hydroxy bile acids, alcohols and derivatives	bile.acids	Yes
FT_210	-0.358703	Factor1	size class; feed type	Carbonyl compounds		Yes
FT_495	-0.363126	Factor1	size class; feed type	NA		Yes
FT_53	-0.381286	Factor1	size class; feed type	Boronic acids		Yes
FT_74	-0.385055	Factor1	size class; feed type	Azoles		Yes
FT_79	-0.38575	Factor1	size class; feed type	Azoles		Yes
FT_73	-0.385824	Factor1	size class; feed type	Aryl-aldehydes		Yes
FT_382	-0.39035	Factor1	size class; feed type	Monoalkylamines		Yes
FT_340	-0.390707	Factor1	size class; feed type	NA		Yes
FT_696	-0.39525	Factor1	size class; feed type	Glycinated bile acids and derivatives	bile.acids	Yes
FT_65	-0.40533	Factor1	size class; feed type	Steroids and steroid derivatives		Yes
FT_138	-0.41647	Factor1	size class; feed type	NA		Yes
FT_201	-0.416766	Factor1	size class; feed type	3-hydroxysteroids	hydroxysteroids	Yes
FT_397	-0.42025	Factor1	size class; feed type	Aryl fluorides		Yes
FT_718	-0.420452	Factor1	size class; feed type	Carboxylic acids and derivatives		Yes
FT_264	-0.421448	Factor1	size class; feed type	Imidazoles		Yes
FT_564	-0.434991	Factor1	size class; feed type	Dihydroxy bile acids, alcohols and derivatives	bile.acids	Yes
FT_870	-0.435556	Factor1	size class; feed type	Alpha amino acid amides	amino.acids	Yes
FT_573	-0.439708	Factor1	size class; feed type	Steroids and steroid derivatives		Yes
FT_61	-0.45396	Factor1	size class; feed type	Nitroaromatic compounds		Yes
FT_489	-0.474255	Factor1	size class; feed type	NA		Yes
FT_204	-0.490776	Factor1	size class; feed type	Benzene and substituted derivatives		Yes
FT_571	-0.503289	Factor1	size class; feed type	Phenols		Yes
FT_13	-0.50698	Factor1	size class; feed type	Glycinated bile acids and derivatives	bile.acids	Yes
FT_602	-0.5075	Factor1	size class; feed type	Lipids and lipid-like molecules		Yes
FT_557	-0.515527	Factor1	size class; feed type	Dihydroxy bile acids, alcohols and derivatives	bile.acids	Yes
FT_72	-0.539289	Factor1	size class; feed type	NA		Yes
FT_62	-0.556179	Factor1	size class; feed type	Glycinated bile acids and derivatives	bile.acids	Yes
FT_30	-0.566982	Factor1	size class; feed type	Amino acids and derivatives	amino.acids	Yes
FT_565	-0.570377	Factor1	size class; feed type	Hydroxysteroids		Yes
FT_27	-0.576841	Factor1	size class; feed type	Thiadiazoles		Yes
FT_40	-0.584438	Factor1	size class; feed type	Azoles		Yes
FT_596	-0.587933	Factor1	size class; feed type	NA		Yes
FT_42	-0.595431	Factor1	size class; feed type	NA		Yes
FT_951	-0.601385	Factor1	size class; feed type	3-beta-hydroxy delta-5-steroids	hydroxysteroids	Yes
FT_327	-0.678351	Factor1	size class; feed type	Lipids and lipid-like molecules		Yes
FT_212	-0.696886	Factor1	size class; feed type	Trihydroxy bile acids, alcohols and derivatives	bile.acids	Yes
FT_373	-0.697864	Factor1	size class; feed type	Phenols		Yes
FT_316	-0.720487	Factor1	size class; feed type	Lipids and lipid-like molecules		Yes
FT_423	-0.731349	Factor1	size class; feed type	3-beta-hydroxy delta-5-steroids	hydroxysteroids	Yes
FT_322	-0.737324	Factor1	size class; feed type	NA		Yes
FT_415	-0.75188	Factor1	size class; feed type	Dihydroxy bile acids, alcohols and derivatives	bile.acids	Yes
FT_253	-0.759655	Factor1	size class; feed type	Lipids and lipid-like molecules		Yes
FT_272	0.273828	Factor3	cestode detection; size class; feed type	Steroids and steroid derivatives		No
FT_835	0.224163	Factor3	cestode detection; size class; feed type	NA		Yes
FT_819	0.206635	Factor3	cestode detection; size class; feed type	Dipeptides		No
FT_778	-0.279495	Factor3	cestode detection; size class; feed type	NA		Yes
FT_795	-0.282083	Factor3	cestode detection; size class; feed type	Trihydroxy bile acids, alcohols and derivatives	bile.acids	No
FT_720	-0.324799	Factor3	cestode detection; size class; feed type	NA		No
FT_675	-0.338031	Factor3	cestode detection; size class; feed type	Glycinated bile acids and derivatives	bile.acids	No
FT_148	-0.415849	Factor3	cestode detection; size class; feed type	Oxanes		Yes
FT_101	-0.430765	Factor3	cestode detection; size class; feed type	Bile acids, alcohols and derivatives		Yes
FT_901	-0.43259	Factor3	cestode detection; size class; feed type	NA		Yes
FT_286	-0.495558	Factor3	cestode detection; size class; feed type	NA		Yes
FT_543	-0.527245	Factor3	cestode detection; size class; feed type	Bile acids, alcohols and derivatives		Yes
FT_775	-0.580325	Factor3	cestode detection; size class; feed type	3-hydroxysteroids	hydroxysteroids	Yes
FT_475	-0.603152	Factor3	cestode detection; size class; feed type	NA		Yes
FT_794	-0.603492	Factor3	cestode detection; size class; feed type	Trihydroxy bile acids, alcohols and derivatives	bile.acids	Yes
FT_499	-0.609331	Factor3	cestode detection; size class; feed type	Lipids and lipid-like molecules		Yes
FT_796	-0.640862	Factor3	cestode detection; size class; feed type	NA		Yes
FT_6	-0.660786	Factor3	cestode detection; size class; feed type	Dihydroxy bile acids, alcohols and derivatives	bile.acids	Yes
FT_111	-0.673581	Factor3	cestode detection; size class; feed type	NA		Yes
FT_344	-0.690311	Factor3	cestode detection; size class; feed type	Dihydroxy bile acids, alcohols and derivatives	bile.acids	Yes
FT_152	-0.709238	Factor3	cestode detection; size class; feed type	Monohydroxy bile acids, alcohols and derivatives	bile.acids	Yes
FT_435	-0.740508	Factor3	cestode detection; size class; feed type	Glycinated bile acids and derivatives	bile.acids	Yes
FT_45	-0.824983	Factor3	cestode detection; size class; feed type	Glycinated bile acids and derivatives	bile.acids	Yes
FT_21	-0.848892	Factor3	cestode detection; size class; feed type	Dihydroxy bile acids, alcohols and derivatives	bile.acids	Yes
FT_331	-0.864863	Factor3	cestode detection; size class; feed type	Bile acids, alcohols and derivatives		Yes
FT_141	-0.868162	Factor3	cestode detection; size class; feed type	Hydroxy bile acids, alcohols and derivatives	bile.acids	Yes
FT_158	-0.875983	Factor3	cestode detection; size class; feed type	Dihydroxy bile acids, alcohols and derivatives	bile.acids	Yes
FT_156	-0.877605	Factor3	cestode detection; size class; feed type	Trihydroxy bile acids, alcohols and derivatives	bile.acids	Yes
FT_496	-0.889055	Factor3	cestode detection; size class; feed type	Triterpenoids		Yes
FT_497	-0.900791	Factor3	cestode detection; size class; feed type	Dihydroxy bile acids, alcohols and derivatives	bile.acids	Yes
FT_143	-0.905535	Factor3	cestode detection; size class; feed type	Dihydroxy bile acids, alcohols and derivatives	bile.acids	Yes
FT_114	-0.96043	Factor3	cestode detection; size class; feed type	Hydroxy bile acids, alcohols and derivatives	bile.acids	Yes
FT_134	-0.966994	Factor3	cestode detection; size class; feed type	Trihydroxy bile acids, alcohols and derivatives	bile.acids	Yes
FT_513	-0.967705	Factor3	cestode detection; size class; feed type	NA		Yes
FT_118	-1.03936	Factor3	cestode detection; size class; feed type	Glycinated bile acids and derivatives	bile.acids	Yes
FT_333	-1.04569	Factor3	cestode detection; size class; feed type	Bile acids, alcohols and derivatives		Yes
FT_119	-1.06367	Factor3	cestode detection; size class; feed type	Hydroxy bile acids, alcohols and derivatives	bile.acids	Yes
FT_3	-1.17263	Factor3	cestode detection; size class; feed type	Hydroxy bile acids, alcohols and derivatives	bile.acids	Yes
FT_69	-1.40043	Factor3	cestode detection; size class; feed type	NA		Yes
FT_658	0.205578	Factor7	cestode detection; size class; feed type	Histidine and derivatives	amino.acids	No
FT_241	-0.227877	Factor7	cestode detection; size class; feed type	Oligopeptides		No

## Sheet: S4. MOFA weights HostRNA
Data S4. MOFA transcriptome feature weights and annotations for factors of interest and significant features in the combined model.
feature (transcript)	feature weight	factor	associated fish phenotype	gene name	annotation catagory (Figure 4)	robust across all MOFA models
NC_059456.1+LOC106570829	0.249912	Factor1	size class; feed type	3-hydroxy-3-methylglutaryl-coenzyme A reductase	lipid	No
NC_059448.1+LOC106608552	0.202721	Factor1	size class; feed type	protein S100-P		No
NC_059443.1+LOC106581127	-0.258566	Factor1	size class; feed type	fucolectin-3-like	immune	No
NC_059443.1+LOC106589071	0.738864	Factor2	size class	myosin-11-like	ECM	Yes
NC_059444.1+elof1	0.7367	Factor2	size class	elongation factor 1		Yes
NC_059454.1+LOC100380643	0.734459	Factor2	size class	filamin A, alpha (actin binding protein 280)	ECM	Yes
NC_059442.1+LOC106587655	0.711934	Factor2	size class	thrombospondin-1-like	immune	Yes
NC_059451.1+rbpms2a	0.703739	Factor2	size class	RNA binding protein, mRNA processing factor 2a		Yes
NC_059460.1+acta2	0.701499	Factor2	size class	actin alpha 2, smooth muscle	ECM	Yes
NC_059458.1+LOC106575168	0.686344	Factor2	size class	desmin-like		Yes
NC_059457.1+LOC106574241	0.684644	Factor2	size class	desmin		Yes
NC_059454.1+LOC106567403	0.676561	Factor2	size class	heat shock protein beta-1		Yes
NC_059450.1+LOC106610834	0.668508	Factor2	size class	thrombospondin-1-like	immune	Yes
NC_059469.1+LOC106589387	0.648812	Factor2	size class	actin, aortic smooth muscle	ECM	Yes
NC_059457.1+LOC106591349	0.632097	Factor2	size class	tensin	signaling	Yes
NC_059457.1+LOC106573078	0.624739	Factor2	size class	non-muscle caldesmon-like	ECM	Yes
NC_059444.1+LOC100136434	0.622034	Factor2	size class	matrix Gla protein	ECM	Yes
NC_059456.1+LOC106571269	0.621343	Factor2	size class	collagen alpha-1(XII) chain	ECM	Yes
NW_025549279.1+LOC100380663	0.619829	Factor2	size class	myosin-11	ECM	Yes
NC_059445.1+LOC106602736	0.618192	Factor2	size class	synaptopodin-2		Yes
NC_059442.1+LOC106604599	0.610377	Factor2	size class	sorbin and SH3 domain-containing protein 1		Yes
NC_059458.1+LOC106575599	0.607405	Factor2	size class	tensin	signaling	Yes
NC_059444.1+cnn1b	0.60389	Factor2	size class	calponin 1, basic, smooth muscle, b	ECM	Yes
NC_059447.1+LOC123743428	0.596607	Factor2	size class	calponin-1-like		Yes
NC_059461.1+LOC106580347	0.588011	Factor2	size class	smoothelin-like		Yes
NC_059442.1+LOC106586810	0.579304	Factor2	size class	gremlin-1-like		Yes
NC_059468.1+LOC106588865	0.57781	Factor2	size class	adenylyl cyclase-associated protein 2-like		Yes
NC_059451.1+tpm1	0.57588	Factor2	size class	tropomyosin 1 (alpha)	ECM	Yes
NC_059451.1+LOC106560919	0.57543	Factor2	size class	protein NDRG4		Yes
NC_059445.1+pdlim3a	0.574694	Factor2	size class	PDZ and LIM domain 3a		Yes
NC_059462.1+LOC100286503	0.574262	Factor2	size class	tensin-1	signaling	Yes
NC_059454.1+LOC106567787	0.572784	Factor2	size class	rho GTPase-activating protein 20	signaling	Yes
NC_059448.1+LOC106608877	0.572346	Factor2	size class	permeability factor 2	immune	Yes
NC_059459.1+cxcl12a	0.569492	Factor2	size class	chemokine (C-X-C motif) ligand 12a (stromal cell-derived factor 1)	immune	Yes
NC_059456.1+LOC106572423	0.56392	Factor2	size class	protein phosphatase 1 regulatory subunit 12B		Yes
NC_059444.1+LOC106600868	0.563635	Factor2	size class	sodium channel protein type 4 subunit alpha B		Yes
NC_059442.1+tpm2	0.561798	Factor2	size class	tropomyosin 2 (beta)	ECM	Yes
NC_059462.1+LOC106581830	0.557902	Factor2	size class	myosin light chain kinase, smooth muscle-like		Yes
NC_059442.1+LOC100194678	0.556815	Factor2	size class	smoothelin-like protein 1		Yes
NC_059450.1+LOC106612633	0.554401	Factor2	size class	transgelin		Yes
NC_059455.1+mpz	0.552064	Factor2	size class	myelin protein zero		Yes
NC_059458.1+lum	0.549667	Factor2	size class	lumican	ECM	Yes
NC_059447.1+LOC100194731	0.548048	Factor2	size class	primary amine oxidase, liver isozyme		Yes
NC_059448.1+LOC106608612	0.547462	Factor2	size class	synaptopodin-2-like		Yes
NC_059457.1+LOC106573503	0.546648	Factor2	size class	tropomyosin alpha-1 chain	ECM	Yes
NC_059450.1+spon2b	0.542489	Factor2	size class	spondin 2b, extracellular matrix protein	ECM	Yes
NC_059453.1+myl9b	0.539466	Factor2	size class	myosin, light chain 9b, regulatory		Yes
NC_059455.1+LOC106568853	0.538493	Factor2	size class	glypican-5-like	ECM	Yes
NC_059461.1+LOC106580076	0.537313	Factor2	size class	calphotin		Yes
NC_059463.1+LOC106583599	0.535005	Factor2	size class	myosin regulatory light polypeptide 9		Yes
NC_059454.1+LOC106567093	0.532123	Factor2	size class	junctophilin-2-like		Yes
NC_059450.1+LOC106612711	0.530318	Factor2	size class	latent-transforming growth factor beta-binding protein 4	immune	Yes
NC_059443.1+LOC100136446	0.529293	Factor2	size class	C type lectin receptor A	immune	Yes
NC_059442.1+LOC106601584	0.527407	Factor2	size class	fermitin family homolog 2	signaling	Yes
NC_059461.1+slc6a4b	0.51941	Factor2	size class	solute carrier family 6 member 4b		Yes
NC_059456.1+LOC106572749	0.519346	Factor2	size class	tensin-2-like	signaling	Yes
NC_059453.1+prelp	0.519168	Factor2	size class	proline/arginine-rich end leucine-rich repeat protein	ECM	Yes
NC_059442.1+LOC106561820	0.518028	Factor2	size class	integrin alpha-1-like	signaling	Yes
NC_059459.1+LOC106576938	0.516922	Factor2	size class	potassium channel subfamily K member 18-like		Yes
NC_059467.1+crld2	0.510169	Factor2	size class	Cysteine-rich secretory protein LCCL domain-containing 2		Yes
NC_059442.1+cfd	0.508882	Factor2	size class	complement factor D (adipsin)	signaling	Yes
NC_059464.1+LOC106584496	0.506034	Factor2	size class	fibulin-1	ECM	Yes
NC_059450.1+LOC106610841	0.505971	Factor2	size class	gremlin-1-like		Yes
NC_059448.1+LOC106609541	0.504113	Factor2	size class	Ig kappa-b4 chain C region-like		Yes
NC_059460.1+cavin1	0.503846	Factor2	size class	caveolae associated protein 1		Yes
NC_059449.1+LOC106610225	0.502934	Factor2	size class	endothelin receptor type B	signaling	Yes
NC_059444.1+LOC106600490	0.500782	Factor2	size class	myelin protein P0		Yes
NC_059460.1+pi15a	0.495135	Factor2	size class	peptidase inhibitor 15a		Yes
NC_059452.1+LOC106563533	0.494785	Factor2	size class	CD81 antigen		Yes
NC_059467.1+LOC100195089	0.494262	Factor2	size class	RNA-binding protein with multiple splicing		Yes
NC_059449.1+pdli3	0.493233	Factor2	size class	PDZ and LIM domain protein 3		Yes
NC_059447.1+mbl2	0.491923	Factor2	size class	Mannose-binding protein C		Yes
NC_059453.1+LOC123725462	0.491435	Factor2	size class	myosin-11-like		Yes
NC_059456.1+mamdc2a	0.488912	Factor2	size class	MAM domain containing 2a		Yes
NC_059450.1+LOC106612831	0.485324	Factor2	size class	elastin	ECM	Yes
NC_059457.1+prs23	0.485066	Factor2	size class	Serine protease 23		Yes
NC_059453.1+nbl1	0.484512	Factor2	size class	NBL1, DAN family BMP antagonist		Yes
NC_059462.1+LOC106581666	0.484252	Factor2	size class	collagen alpha-3(VI) chain	ECM	Yes
NC_059461.1+LOC106580821	0.482908	Factor2	size class	transgelin		Yes
NC_059451.1+LOC106560296	0.481312	Factor2	size class	regulator of G-protein signaling 5	signaling	Yes
NC_059455.1+LOC106568918	0.481192	Factor2	size class	uncharacterized LOC106568918		Yes
NC_059442.1+actn1	0.481095	Factor2	size class	actinin, alpha 1	ECM	Yes
NC_059460.1+tgfi1	0.480693	Factor2	size class	Transforming growth factor beta-1-induced transcript 1 protein		Yes
NC_059445.1+hspb1	0.479273	Factor2	size class	heat shock protein, alpha-crystallin-related, 1		Yes
NC_059452.1+LOC106562790	0.478677	Factor2	size class	RNA-binding protein, mRNA-processing factor 2a		Yes
NC_059452.1+LOC106563118	0.478406	Factor2	size class	calcium/calmodulin-dependent protein kinase kinase 2-like		Yes
NC_059457.1+ccl25b	0.477952	Factor2	size class	chemokine (C-C motif) ligand 25b	immune	Yes
NC_059445.1+LOC106610223	0.477149	Factor2	size class	endothelin receptor type B	signaling	Yes
NC_059451.1+LOC100195293	0.476707	Factor2	size class	fibulin 1	ECM	Yes
NC_059450.1+tgfbi	0.475417	Factor2	size class	transforming growth factor beta induced	ECM	Yes
NC_059450.1+LOC106613249	0.475249	Factor2	size class	pentraxin-related protein PTX3	immune	Yes
NC_059462.1+LOC106582581	0.473271	Factor2	size class	collagen alpha-2(VI) chain	ECM	Yes
NC_059450.1+LOC106611119	0.47137	Factor2	size class	fermitin family homolog 2-like	signaling	Yes
NC_059456.1+LOC106571431	0.47002	Factor2	size class	protein stum homolog		Yes
NC_059447.1+LOC106606327	0.469736	Factor2	size class	peripheral myelin protein 22		Yes
NC_059457.1+LOC106593628	0.468013	Factor2	size class	fibronectin-like		Yes
NC_059454.1+LOC106567513	0.46651	Factor2	size class	dihydropyrimidinase-related protein 3-like	ECM	Yes
NC_059452.1+LOC106562955	0.466329	Factor2	size class	epidermal growth factor-like protein 7		Yes
NC_059458.1+pgs2	0.466326	Factor2	size class	Decorin	ECM	Yes
NC_059454.1+tns2a	0.466131	Factor2	size class	tensin 2a	signaling	Yes
NC_059450.1+LOC106611720	0.465139	Factor2	size class	four and a half LIM domains protein 1		Yes
NC_059455.1+LOC106569131	0.461383	Factor2	size class	dystrobrevin alpha		Yes
NC_059442.1+LOC106608814	0.460828	Factor2	size class	VIP peptides-like		Yes
NC_059445.1+LOC106603358	0.460657	Factor2	size class	tubulin polymerization-promoting protein family member 3		Yes
NC_059442.1+LOC106610502	0.456792	Factor2	size class	collagen alpha-1(I) chain	ECM	Yes
NC_059466.1+LOC106586667	0.45563	Factor2	size class	uncharacterized LOC106586667		Yes
NC_059465.1+LOC106585608	0.454467	Factor2	size class	vinexin		Yes
NC_059450.1+fbln4	0.453065	Factor2	size class	fibulin 4		Yes
NC_059448.1+LOC106609426	0.452665	Factor2	size class	Ig kappa-b4 chain C region-like		Yes
NC_059450.1+LOC100380299	0.452611	Factor2	size class	actinin alpha 1	ECM	Yes
NC_059452.1+LOC106587327	0.452309	Factor2	size class	cysteine-rich secretory protein LCCL domain-containing 2-like		Yes
NC_059453.1+LOC106565579	0.452308	Factor2	size class	uncharacterized LOC106565579		Yes
NC_059450.1+LOC106612582	0.452226	Factor2	size class	vitamin K-dependent protein S		Yes
NC_059454.1+slmapb	0.451789	Factor2	size class	sarcolemma associated protein b		Yes
NC_059442.1+LOC106568813	0.450233	Factor2	size class	collagen alpha-1(XI) chain-like	ECM	Yes
NC_059455.1+LOC106592181	0.448725	Factor2	size class	collagen alpha-2(VI) chain-like	ECM	Yes
NC_059459.1+LOC123723834	0.44736	Factor2	size class	zinc finger and BTB domain-containing protein 38-like		Yes
NC_059461.1+LOC106581002	0.446172	Factor2	size class	complement C4-B		Yes
NC_059447.1+pecam1a	0.444753	Factor2	size class	platelet and endothelial cell adhesion molecule 1a		Yes
NC_059448.1+LOC106608788	0.443888	Factor2	size class	multiple PDZ domain protein		Yes
NC_059452.1+LOC106562962	0.439564	Factor2	size class	collagen alpha-1(V) chain	ECM	Yes
NC_059462.1+gpm6bb	0.438147	Factor2	size class	glycoprotein M6Bb		Yes
NC_059456.1+LOC106571081	0.432978	Factor2	size class	EMILIN-1-like		Yes
NC_059463.1+LOC106582712	0.432883	Factor2	size class	cysteine and glycine-rich protein 1		Yes
NC_059465.1+c7a	0.431746	Factor2	size class	complement component 7a	immune	Yes
NC_059470.1+LOC106590176	0.431617	Factor2	size class	uncharacterized LOC106590176		Yes
NC_059443.1+LOC106575974	0.431253	Factor2	size class	protein S100-A1		Yes
NC_059460.1+LOC106578982	0.429644	Factor2	size class	retinol-binding protein 4-B		Yes
NC_059468.1+LOC106588507	0.429549	Factor2	size class	zinc transporter 2		Yes
NC_059468.1+LOC106588374	0.426929	Factor2	size class	tenascin-X	ECM	Yes
NC_059460.1+LOC106578890	0.426147	Factor2	size class	snaclec 1-like		Yes
NC_059469.1+col1a1b	0.424324	Factor2	size class	collagen, type I, alpha 1b	ECM	Yes
NC_059452.1+c6	0.423379	Factor2	size class	complement component 6	immune	Yes
NC_059458.1+LOC100380696	0.420723	Factor2	size class	fibronectin	ECM	Yes
NC_059463.1+LOC106583134	0.418942	Factor2	size class	matrix remodeling-associated protein 8-like	ECM	Yes
NC_059455.1+LOC106570460	0.418635	Factor2	size class	collagen alpha-2(I) chain	ECM	Yes
NC_059469.1+rbp4	0.418578	Factor2	size class	retinol binding protein 4, plasma		Yes
NC_059447.1+pln	0.418392	Factor2	size class	phospholamban		Yes
NC_059466.1+LOC106586824	0.418019	Factor2	size class	collagen alpha-2(V) chain	ECM	Yes
NC_059442.1+tnca	0.416249	Factor2	size class	tenascin Ca		Yes
NC_059450.1+LOC106612870	0.415028	Factor2	size class	complement C4		Yes
NC_059455.1+LOC106570545	0.414282	Factor2	size class	collagen alpha-1(XVI) chain	ECM	Yes
NC_059445.1+LOC106603109	0.412718	Factor2	size class	interleukin-13 receptor subunit alpha-2-like	immune	Yes
NC_059448.1+LOC106576454	0.409738	Factor2	size class	lumican	ECM	Yes
NC_059446.1+fhl1	0.409003	Factor2	size class	Four and a half LIM domains protein 1		Yes
NC_059446.1+LOC106605423	0.408466	Factor2	size class	NAC-alpha domain-containing protein 1-like		Yes
NC_059457.1+LOC100195512	0.406127	Factor2	size class	Follistatin-related protein 1		Yes
NC_059451.1+elavl4	0.404239	Factor2	size class	ELAV like neuron-specific RNA binding protein 4		Yes
NW_025550923.1+msrb3	0.398873	Factor2	size class	methionine sulfoxide reductase B3		Yes
NC_059465.1+plcxd3	0.389135	Factor2	size class	phosphatidylinositol-specific phospholipase C, X domain containing 3	lipid	Yes
NC_059444.1+LOC106600995	0.382788	Factor2	size class	C-type mannose receptor 2		Yes
NC_059469.1+LOC106589839	0.380007	Factor2	size class	metalloproteinase inhibitor 2		Yes
NC_059450.1+lpp60	0.376157	Factor2	size class	60 kDa lysophospholipase		Yes
NC_059460.1+LOC106578557	0.375579	Factor2	size class	zinc finger E-box-binding homeobox 1-like		Yes
NC_059444.1+LOC106602034	0.375532	Factor2	size class	pulmonary surfactant-associated protein D-like		Yes
NC_059466.1+LOC106586160	0.375334	Factor2	size class	myosin light chain kinase, smooth muscle-like		Yes
NC_059446.1+LOC106604192	0.373557	Factor2	size class	SPARC		Yes
NC_059455.1+LOC106570558	0.37246	Factor2	size class	stathmin-2-like		Yes
NC_059443.1+LOC106587486	0.369596	Factor2	size class	actin, alpha skeletal muscle 2-like	ECM	Yes
NC_059465.1+klf9	0.369092	Factor2	size class	Kruppel-like factor 9		Yes
NC_059465.1+thbs4a	0.3687	Factor2	size class	thrombospondin 4a	immune	Yes
NC_059453.1+LOC123725541	0.366901	Factor2	size class	uncharacterized LOC123725541		Yes
NC_059452.1+mdka	0.365435	Factor2	size class	midkine a		Yes
NC_059452.1+loxa	0.364274	Factor2	size class	lysyl oxidase a		Yes
NC_059467.1+LOC106587204	0.359149	Factor2	size class	pro-adrenomedullin	immune	Yes
NC_059447.1+col1a1a	0.357625	Factor2	size class	collagen, type I, alpha 1a	ECM	Yes
NC_059448.1+fel	0.35462	Factor2	size class	Fish-egg lectin	immune	Yes
NC_059468.1+LOC106588939	0.352808	Factor2	size class	collagen alpha-2(I) chain	ECM	Yes
NC_059468.1+LOC106588303	0.349992	Factor2	size class	Ig kappa chain V-III region MOPC 321-like		Yes
NC_059450.1+LOC106612255	0.345286	Factor2	size class	SPARC		Yes
NC_059444.1+LOC106600852	0.340586	Factor2	size class	collagen alpha-1(I) chain	ECM	Yes
NC_059458.1+LOC106576384	0.336958	Factor2	size class	Ig kappa-b4 chain C region-like		Yes
NC_059448.1+LOC106597302	0.33561	Factor2	size class	Ig kappa-b4 chain C region-like		Yes
NC_059463.1+asic1b	0.324923	Factor2	size class	acid-sensing (proton-gated) ion channel 1b		Yes
NC_059453.1+LOC106564730	0.320454	Factor2	size class	actin, alpha skeletal muscle 2	ECM	Yes
NC_059447.1+ctgf	0.320317	Factor2	size class	connective tissue growth factor	signaling	Yes
NC_059452.1+slc12a1	0.299085	Factor2	size class	solute carrier family 12 member 1		Yes
NC_059454.1+LOC100380652	0.297172	Factor2	size class	peptidase inhibitor 16		Yes
NC_059463.1+LOC106583595	0.289764	Factor2	size class	uncharacterized LOC106583595		Yes
NC_059455.1+LOC106597727	0.28935	Factor2	size class	Ig kappa-b4 chain C region-like		Yes
NC_059455.1+LOC100136439	0.286343	Factor2	size class	cathelicidin antimicrobial peptide	immune	No
NC_059454.1+LOC106567727	0.285062	Factor2	size class	zinc finger and BTB domain-containing protein 16-A		Yes
NC_059444.1+LOC106599471	0.283723	Factor2	size class	extended synaptotagmin-2-B	lipid	Yes
NC_059458.1+LOC123728251	0.280013	Factor2	size class	uncharacterized LOC123728251		Yes
NW_025550562.1+LOC100380615	0.271918	Factor2	size class	complement component 1, q subcomponent, B chain	immune	No
NC_059451.1+LOC106613694	0.271509	Factor2	size class	lipoprotein lipase	lipid	Yes
NC_059470.1+LOC106590538	0.268512	Factor2	size class	lipocalin		No
NC_059454.1+LOC106566399	0.268423	Factor2	size class	matrix metalloproteinase-9-like	ECM	Yes
NC_059457.1+LOC106574583	0.266577	Factor2	size class	uncharacterized LOC106574583		Yes
NC_059455.1+LOC106561261	0.266562	Factor2	size class	collagen alpha-1(VI) chain-like	ECM	Yes
NC_059454.1+LOC106567965	0.266277	Factor2	size class	uncharacterized LOC106567965		Yes
NC_059459.1+LOC106577395	0.259251	Factor2	size class	DNA damage-inducible transcript 4 protein-like	signaling	No
NC_059450.1+LOC123744634	0.246689	Factor2	size class	uncharacterized LOC123744634		Yes
NC_059450.1+dusp1	0.24644	Factor2	size class	dual specificity phosphatase 1	signaling	No
NC_059442.1+LOC106592479	0.243685	Factor2	size class	DNA damage-inducible transcript 4 protein	signaling	No
NW_025548300.1+LOC123732866	0.238688	Factor2	size class	28S ribosomal RNA		Yes
NC_059460.1+LOC106578378	0.236823	Factor2	size class	lipocalin	lipid	Yes
NC_059444.1+LOC106601904	0.23512	Factor2	size class	Ig lambda chain C region-like		No
NC_059445.1+LOC106602771	0.231641	Factor2	size class	RING finger protein 24-like		Yes
NC_059446.1+LOC106604170	0.228605	Factor2	size class	uncharacterized LOC106604170		No
NC_059463.1+LOC106582964	0.227407	Factor2	size class	transcription factor HES-5		Yes
NC_059444.1+LOC106601915	0.224238	Factor2	size class	suppressor of cytokine signaling 3-like	immune	Yes
NC_059447.1+LOC106607104	0.224113	Factor2	size class	CD9 antigen		Yes
NC_059458.1+LOC123728348	0.218728	Factor2	size class	18S ribosomal RNA		Yes
NW_025550366.1+LOC123739324	0.207353	Factor2	size class	18S ribosomal RNA		Yes
NC_059456.1+mmp9	0.20561	Factor2	size class	matrix metalloproteinase 9	ECM	Yes
NC_059455.1+LOC106570152	0.20329	Factor2	size class	Ig kappa-b4 chain C region-like		No
NC_059447.1+LOC106607795	-0.2018	Factor2	size class	unc-93 homolog A		No
NC_059444.1+LOC106600603	-0.202776	Factor2	size class	uncharacterized LOC106600603		No
NC_059443.1+LOC123728683	-0.204226	Factor2	size class	carcinoembryonic antigen-related cell adhesion molecule 1-like		No
NC_059469.1+asah2	-0.204422	Factor2	size class	N-acylsphingosine amidohydrolase 2		No
NC_059464.1+LOC106591811	-0.205655	Factor2	size class	mucin-2		No
NC_059447.1+ctsbb	-0.205751	Factor2	size class	cathepsin Bb		Yes
NC_059447.1+LOC106606413	-0.209534	Factor2	size class	lysoplasmalogenase-like		No
NC_059468.1+LOC106588292	-0.210918	Factor2	size class	uncharacterized LOC106588292		No
NC_059444.1+LOC106601736	-0.211099	Factor2	size class	interferon-induced protein 44	immune	No
NC_059451.1+faxdc2	-0.21178	Factor2	size class	fatty acid hydroxylase domain containing 2	lipid	No
NC_059465.1+npc1l1	-0.219668	Factor2	size class	NPC1-like 1	lipid	No
NC_059448.1+zgc:194655	-0.221448	Factor2	size class	uncharacterized LOC123724069		No
NC_059459.1+sb:cb1058	-0.221901	Factor2	size class	uncharacterized LOC106578097		Yes
NC_059450.1+LOC106612854	-0.222827	Factor2	size class	solute carrier family 13 member 2-like		No
NC_059455.1+LOC100136469	-0.224195	Factor2	size class	anterior gradient-2-like protein 2		No
NC_059451.1+tm4sf4	-0.225405	Factor2	size class	transmembrane 4 L six family member 4		No
NC_059461.1+isg15	-0.22681	Factor2	size class	ISG15 ubiquitin like modifier		No
NC_059449.1+isp2	-0.228225	Factor2	size class	Type-2 ice-structuring protein		Yes
NC_059461.1+LOC106592016	-0.229844	Factor2	size class	diacylglycerol O-acyltransferase 2-like		Yes
NC_059452.1+LOC106563633	-0.232524	Factor2	size class	organic solute transporter subunit alpha-like	lipid	No
NC_059448.1+LOC106608552	-0.233973	Factor2	size class	protein S100-P		Yes
NC_059444.1+LOC106598496	-0.235034	Factor2	size class	relaxin-like		Yes
NC_059456.1+LOC106572760	-0.238013	Factor2	size class	keratin, type I cytoskeletal 18-like		Yes
NC_059458.1+LOC106576427	-0.239454	Factor2	size class	platelet glycoprotein 4	signaling	No
NC_059446.1+LOC106605287	-0.240741	Factor2	size class	type-4 ice-structuring protein LS-12		Yes
NC_059452.1+LOC106563252	-0.241455	Factor2	size class	fatty acid-binding protein, liver-type	lipid	Yes
NC_059449.1+LOC106592508	-0.242888	Factor2	size class	ladderlectin-like	immune	No
NC_059461.1+LOC100136573	-0.246733	Factor2	size class	apolipoprotein A-I	apolipoprotein	No
NC_059459.1+LOC106577553	-0.247145	Factor2	size class	nuclear factor 7, brain		Yes
NC_059461.1+ret2	-0.249079	Factor2	size class	Retinol-binding protein II, cellular	lipid	No
NC_059444.1+LOC123741740	-0.255743	Factor2	size class	lysoplasmalogenase-like		No
NC_059457.1+gpx4a	-0.262279	Factor2	size class	glutathione peroxidase 4a		Yes
NC_059447.1+LOC106608185	-0.266009	Factor2	size class	phospholipase B1, membrane-associated	lipid	No
NC_059448.1+LOC106609495	-0.268986	Factor2	size class	platelet glycoprotein 4-like	signaling	Yes
NC_059461.1+LOC106580088	-0.269554	Factor2	size class	ladderlectin	immune	Yes
NC_059442.1+slc5a1	-0.271276	Factor2	size class	solute carrier family 5 member 1		No
NC_059445.1+LOC106602162	-0.271368	Factor2	size class	ladderlectin-like	immune	Yes
NC_059468.1+LOC106588714	-0.272535	Factor2	size class	adseverin	ECM	No
NC_059443.1+LOC106588082	-0.279235	Factor2	size class	group XIIB secretory phospholipase A2-like protein	lipid	Yes
NC_059448.1+zanl	-0.29821	Factor2	size class	zonadhesin, like		Yes
NC_059469.1+LOC106589822	-0.301928	Factor2	size class	chitin synthase chs-2-like		No
NC_059451.1+LOC106560239	-0.303124	Factor2	size class	sodium-dependent phosphate transport protein 2B-like		No
NC_059442.1+LOC106569632	-0.30665	Factor2	size class	apolipoprotein A-I	apolipoprotein	No
NC_059451.1+LOC106560454	-0.312548	Factor2	size class	calcium-activated chloride channel regulator 1-like		No
NC_059455.1+LOC106570128	-0.317546	Factor2	size class	apolipoprotein Eb	apolipoprotein	No
NC_059442.1+LOC106612024	-0.321033	Factor2	size class	ectonucleotide pyrophosphatase/phosphodiesterase family member 7-like		No
NC_059446.1+LOC106605691	-0.32323	Factor2	size class	apolipoprotein A-IV-like	apolipoprotein	No
NC_059446.1+LOC106605692	-0.326399	Factor2	size class	apolipoprotein A-IV	apolipoprotein	No
NC_059443.1+LOC106577499	-0.329777	Factor2	size class	apolipoprotein A-I-like	apolipoprotein	No
NC_059455.1+LOC106570190	-0.348449	Factor2	size class	type-4 ice-structuring protein		Yes
NC_059448.1+LOC106608508	-0.35666	Factor2	size class	fatty acid-binding protein, intestinal	lipid	Yes
NC_059454.1+LOC106567267	-0.36049	Factor2	size class	acidic mammalian chitinase		Yes
NC_059456.1+LOC106571178	-0.365037	Factor2	size class	apolipoprotein B-100-like	apolipoprotein	No
NC_059443.1+LOC106577505	-0.369826	Factor2	size class	apolipoprotein A-IV	apolipoprotein	Yes
NC_059450.1+apoa1	-0.376954	Factor2	size class	apolipoprotein A-I	apolipoprotein	Yes
NC_059466.1+LOC106586541	-0.379974	Factor2	size class	apolipoprotein A-I	apolipoprotein	No
NC_059449.1+LOC106610497	-0.392091	Factor2	size class	von Willebrand factor A domain-containing protein 7-like		Yes
NC_059443.1+afp4	-0.404944	Factor2	size class	antifreeze protein type IV	lipid	No
NC_059450.1+LOC106611589	-0.200203	Factor3	cestode detection; size class; feed type	leukocyte cell-derived chemotaxin-2	immune	No
NC_059456.1+mmp9	-0.202704	Factor3	cestode detection; size class; feed type	matrix metalloproteinase 9	ECM	No
NC_059454.1+LOC106566649	-0.215961	Factor3	cestode detection; size class; feed type	solute carrier family 12 member 5-like		No
NC_059461.1+LOC106580183	-0.281853	Factor3	cestode detection; size class; feed type	cysteine dioxygenase type 1-like	taurine	No
NC_059451.1+LOC106613965	-0.320301	Factor3	cestode detection; size class; feed type	flavin-containing monooxygenase 5		No
NC_059459.1+LOC106576775	-0.391613	Factor3	cestode detection; size class; feed type	cysteine sulfinic acid decarboxylase-like	taurine	Yes
NC_059443.1+gadl1	-0.430982	Factor3	cestode detection; size class; feed type	glutamate decarboxylase like 1	taurine	Yes
NC_059449.1+LOC106610314	0.31425	Factor7	cestode detection; size class; feed type	hydroperoxide isomerase ALOXE3-like	heme	Yes
NC_059453.1+LOC106564730	0.287937	Factor7	cestode detection; size class; feed type	actin, alpha skeletal muscle 2	ECM	Yes
NC_059443.1+LOC106582649	0.252579	Factor7	cestode detection; size class; feed type	uncharacterized LOC106582649		Yes
NC_059457.1+LOC100195512	0.252278	Factor7	cestode detection; size class; feed type	Follistatin-related protein 1		Yes
NC_059455.1+LOC100136469	0.244765	Factor7	cestode detection; size class; feed type	anterior gradient-2-like protein 2		Yes
NC_059468.1+agr2	0.231027	Factor7	cestode detection; size class; feed type	anterior gradient 2		Yes
NC_059453.1+LOC106565905	0.227514	Factor7	cestode detection; size class; feed type	angiotensin II receptor-associated protein	signaling	Yes
NC_059450.1+LOC106611098	0.217386	Factor7	cestode detection; size class; feed type	olfactomedin-4		No
NC_059444.1+LOC106593002	0.210747	Factor7	cestode detection; size class; feed type	monocarboxylate transporter 7-like	taurine	Yes
NC_059444.1+LOC106601071	0.209608	Factor7	cestode detection; size class; feed type	hemoglobin subunit alpha-4	heme	Yes
NC_059443.1+LOC106587486	0.20651	Factor7	cestode detection; size class; feed type	actin, alpha skeletal muscle 2-like	ECM	Yes
NC_059462.1+LOC106581666	0.206491	Factor7	cestode detection; size class; feed type	collagen alpha-3(VI) chain	ECM	Yes
NC_059458.1+LOC106576106	-0.203932	Factor7	cestode detection; size class; feed type	ladderlectin	immune	Yes
NC_059467.1+LOC106587816	-0.206517	Factor7	cestode detection; size class; feed type	lactadherin-like		Yes
NC_059459.1+LOC106577395	-0.2075	Factor7	cestode detection; size class; feed type	DNA damage-inducible transcript 4 protein-like	signaling	Yes
NC_059445.1+glb1	-0.209587	Factor7	cestode detection; size class; feed type	galactosidase, beta 1		Yes
NC_059450.1+apoa1	-0.212802	Factor7	cestode detection; size class; feed type	apolipoprotein A-I	apolipoprotein	Yes
NC_059444.1+LOC106602055	-0.214001	Factor7	cestode detection; size class; feed type	retinoid-inducible serine carboxypeptidase-like		Yes
NC_059447.1+LOC106606429	-0.215475	Factor7	cestode detection; size class; feed type	suppressor of cytokine signaling 3-like	immune	Yes
NC_059464.1+LOC106584699	-0.216498	Factor7	cestode detection; size class; feed type	dual oxidase maturation factor 1-like		Yes
NC_059458.1+LOC106575599	-0.216539	Factor7	cestode detection; size class; feed type	tensin	signaling	No
NC_059458.1+LOC123728348	-0.217454	Factor7	cestode detection; size class; feed type	18S ribosomal RNA		Yes
NC_059465.1+plcxd3	-0.217772	Factor7	cestode detection; size class; feed type	phosphatidylinositol-specific phospholipase C, X domain containing 3	lipid	Yes
NC_059443.1+LOC106590330	-0.218952	Factor7	cestode detection; size class; feed type	heme oxygenase	heme	Yes
NC_059465.1+klf9	-0.219408	Factor7	cestode detection; size class; feed type	Kruppel-like factor 9		Yes
NC_059450.1+LOC106612711	-0.220248	Factor7	cestode detection; size class; feed type	latent-transforming growth factor beta-binding protein 4	immune	Yes
NC_059468.1+LOC106589109	-0.221033	Factor7	cestode detection; size class; feed type	alpha-L-fucosidase 1		Yes
NC_059449.1+LOC106610497	-0.221333	Factor7	cestode detection; size class; feed type	von Willebrand factor A domain-containing protein 7-like		Yes
NC_059454.1+LOC106567965	-0.221629	Factor7	cestode detection; size class; feed type	uncharacterized LOC106567965		Yes
NC_059445.1+LOC106610223	-0.222673	Factor7	cestode detection; size class; feed type	endothelin receptor type B	signaling	Yes
NC_059469.1+LOC106589894	-0.222857	Factor7	cestode detection; size class; feed type	G-protein coupled receptor family C group 5 member C		Yes
NC_059444.1+LOC106600490	-0.22518	Factor7	cestode detection; size class; feed type	myelin protein P0		Yes
NC_059454.1+LOC106567727	-0.22618	Factor7	cestode detection; size class; feed type	zinc finger and BTB domain-containing protein 16-A		Yes
NW_025550366.1+LOC123739324	-0.226847	Factor7	cestode detection; size class; feed type	18S ribosomal RNA		Yes
NC_059453.1+LOC106590030	-0.227127	Factor7	cestode detection; size class; feed type	heme oxygenase	heme	Yes
NC_059450.1+LOC100196094	-0.229161	Factor7	cestode detection; size class; feed type	dipeptidyl peptidase 1	immune	Yes
NC_059455.1+mpz	-0.232333	Factor7	cestode detection; size class; feed type	myelin protein zero		Yes
NC_059452.1+LOC106563633	-0.234007	Factor7	cestode detection; size class; feed type	organic solute transporter subunit alpha-like	lipid	Yes
NC_059451.1+elavl4	-0.240522	Factor7	cestode detection; size class; feed type	ELAV like neuron-specific RNA binding protein 4		Yes
NC_059469.1+asah2	-0.24242	Factor7	cestode detection; size class; feed type	N-acylsphingosine amidohydrolase 2		Yes
NC_059449.1+LOC106610225	-0.245154	Factor7	cestode detection; size class; feed type	endothelin receptor type B	signaling	Yes
NC_059447.1+ctgf	-0.248505	Factor7	cestode detection; size class; feed type	connective tissue growth factor	signaling	Yes
NC_059446.1+LOC106605689	-0.255217	Factor7	cestode detection; size class; feed type	apolipoprotein Eb	apolipoprotein	Yes
NC_059459.1+muc3a	-0.255996	Factor7	cestode detection; size class; feed type	mucin 3A, cell surface associated		Yes
NC_059442.1+LOC106565855	-0.257494	Factor7	cestode detection; size class; feed type	C-C motif chemokine 19	immune	Yes
NC_059450.1+LOC106613249	-0.258679	Factor7	cestode detection; size class; feed type	pentraxin-related protein PTX3	immune	Yes
NC_059457.1+alpi.2	-0.25881	Factor7	cestode detection; size class; feed type	alkaline phosphatase, intestinal, tandem duplicate 2		Yes
NC_059450.1+LOC123744634	-0.260085	Factor7	cestode detection; size class; feed type	uncharacterized LOC123744634		Yes
NC_059454.1+tns2a	-0.261	Factor7	cestode detection; size class; feed type	tensin 2a	signaling	Yes
NC_059444.1+LOC106601915	-0.262735	Factor7	cestode detection; size class; feed type	suppressor of cytokine signaling 3-like	immune	Yes
NC_059452.1+LOC106587327	-0.264878	Factor7	cestode detection; size class; feed type	cysteine-rich secretory protein LCCL domain-containing 2-like		Yes
NC_059459.1+sb:cb1058	-0.265299	Factor7	cestode detection; size class; feed type	uncharacterized LOC106578097		Yes
NC_059450.1+LOC106612854	-0.266506	Factor7	cestode detection; size class; feed type	solute carrier family 13 member 2-like		Yes
NC_059448.1+zanl	-0.268387	Factor7	cestode detection; size class; feed type	zonadhesin, like		Yes
NC_059450.1+LOC106610834	-0.271203	Factor7	cestode detection; size class; feed type	thrombospondin-1-like	immune	Yes
NC_059445.1+LOC106603518	-0.271304	Factor7	cestode detection; size class; feed type	clathrin heavy chain 1		Yes
NC_059445.1+LOC106602715	-0.271497	Factor7	cestode detection; size class; feed type	microsomal triglyceride transfer protein-like	lipid	Yes
NC_059457.1+LOC106591349	-0.273075	Factor7	cestode detection; size class; feed type	tensin	signaling	No
NC_059453.1+LOC123725541	-0.273257	Factor7	cestode detection; size class; feed type	uncharacterized LOC123725541		No
NC_059467.1+crld2	-0.27541	Factor7	cestode detection; size class; feed type	Cysteine-rich secretory protein LCCL domain-containing 2		Yes
NC_059467.1+LOC106587204	-0.276807	Factor7	cestode detection; size class; feed type	pro-adrenomedullin	immune	Yes
NC_059451.1+LOC106560454	-0.278514	Factor7	cestode detection; size class; feed type	calcium-activated chloride channel regulator 1-like		Yes
NC_059443.1+LOC106594168	-0.288641	Factor7	cestode detection; size class; feed type	cytochrome P450 3A27	heme	Yes
NC_059442.1+1433b	-0.290993	Factor7	cestode detection; size class; feed type	14-3-3 protein beta/alpha	signaling	No
NC_059457.1+LOC106573930	-0.29435	Factor7	cestode detection; size class; feed type	growth arrest and DNA damage-inducible protein GADD45 beta		Yes
NC_059460.1+LOC106578314	-0.294846	Factor7	cestode detection; size class; feed type	angiotensin-converting enzyme-like	signaling	Yes
NC_059465.1+npc1l1	-0.296613	Factor7	cestode detection; size class; feed type	NPC1-like 1	lipid	Yes
NC_059459.1+scdb	-0.298292	Factor7	cestode detection; size class; feed type	stearoyl-CoA desaturase b	lipid	Yes
NC_059447.1+myo6a	-0.299007	Factor7	cestode detection; size class; feed type	myosin VIa	ECM	Yes
NC_059459.1+t4s5	-0.308989	Factor7	cestode detection; size class; feed type	Transmembrane 4 L6 family member 5		Yes
NC_001960.1+rna133449	-0.314113	Factor7	cestode detection; size class; feed type			Yes
NC_059468.1+LOC106588714	-0.320913	Factor7	cestode detection; size class; feed type	adseverin	ECM	Yes
NC_059446.1+LOC106605287	-0.326844	Factor7	cestode detection; size class; feed type	type-4 ice-structuring protein LS-12		Yes
NC_059455.1+LOC106570128	-0.328317	Factor7	cestode detection; size class; feed type	apolipoprotein Eb	apolipoprotein	Yes
NC_059455.1+LOC106570356	-0.330539	Factor7	cestode detection; size class; feed type	serine/threonine-protein kinase Sgk1		Yes
NC_059461.1+LOC106580183	-0.331122	Factor7	cestode detection; size class; feed type	cysteine dioxygenase type 1-like	taurine	Yes
NC_059450.1+dusp1	-0.341656	Factor7	cestode detection; size class; feed type	dual specificity phosphatase 1	signaling	Yes
NC_059442.1+LOC106612488	-0.349098	Factor7	cestode detection; size class; feed type	chitin synthase		Yes
NC_059444.1+LOC123741740	-0.36091	Factor7	cestode detection; size class; feed type	lysoplasmalogenase-like		Yes
NC_059443.1+LOC106588082	-0.365311	Factor7	cestode detection; size class; feed type	group XIIB secretory phospholipase A2-like protein	lipid	Yes
NC_059446.1+LOC106605691	-0.365986	Factor7	cestode detection; size class; feed type	apolipoprotein A-IV-like	apolipoprotein	Yes
NC_059442.1+LOC106587655	-0.382981	Factor7	cestode detection; size class; feed type	thrombospondin-1-like	immune	Yes
NC_059443.1+LOC106577499	-0.394327	Factor7	cestode detection; size class; feed type	apolipoprotein A-I-like	apolipoprotein	Yes
NC_059443.1+gadl1	-0.407936	Factor7	cestode detection; size class; feed type	glutamate decarboxylase like 1	taurine	Yes
NC_059446.1+LOC106605692	-0.41715	Factor7	cestode detection; size class; feed type	apolipoprotein A-IV	apolipoprotein	Yes
NW_025548300.1+LOC123732866	-0.424293	Factor7	cestode detection; size class; feed type	28S ribosomal RNA		Yes
NC_059461.1+ret2	-0.426319	Factor7	cestode detection; size class; feed type	Retinol-binding protein II, cellular	lipid	Yes
NC_059447.1+LOC106606413	-0.426726	Factor7	cestode detection; size class; feed type	lysoplasmalogenase-like		Yes
NC_059456.1+LOC106572749	-0.4271	Factor7	cestode detection; size class; feed type	tensin-2-like	signaling	Yes
NC_059442.1+LOC106569632	-0.460388	Factor7	cestode detection; size class; feed type	apolipoprotein A-I	apolipoprotein	Yes
NC_059455.1+LOC106570190	-0.468034	Factor7	cestode detection; size class; feed type	type-4 ice-structuring protein		Yes
NC_001960.1+rna133438	-0.469742	Factor7	cestode detection; size class; feed type			Yes
NC_059443.1+LOC106577505	-0.477556	Factor7	cestode detection; size class; feed type	apolipoprotein A-IV	apolipoprotein	Yes
NC_059453.1+LOC123725565	-0.526557	Factor7	cestode detection; size class; feed type	uncharacterized LOC123725565		Yes
NC_001960.1+rna133439	-0.552466	Factor7	cestode detection; size class; feed type			Yes
NC_001960.1+rna133441	-0.562992	Factor7	cestode detection; size class; feed type			Yes
NC_059466.1+LOC106586541	-0.571135	Factor7	cestode detection; size class; feed type	apolipoprotein A-I	apolipoprotein	Yes

## Sheet: S5. Salmon metadata
	Data S5. Individual salmon metadata.
	Size phenotypes				Sampling & processing information					Quality and health phenotypes						Datasets generated
Fish ID	Size class	Gutted weight (kg)	Fork length (cm)	Live weight (kg)	Sampling team	Sampling date	Sea pen	Feed type	Metabolomics processing batch	Salmofan score	Cestode index	Cestode detected	Deformity observed	Cataract observed	Number of wounds	Fatty Acids profiled	Host genome	Host transcriptome	Metabolome	Metagenome
F001	Medium	3.24	66	3.73	B	09apr.2018	7	Feed1	Batch_1	26	1	TRUE	FALSE	FALSE	2	FALSE	TRUE	TRUE	TRUE	FALSE
F002	Medium	4.18	69.5	4.87	B	09apr.2018	7	Feed1	Batch_1	25	2	TRUE	FALSE	FALSE	0	TRUE	TRUE	TRUE	TRUE	TRUE
F003	Large	5.89	78	7.02	B	09apr.2018	7	Feed1	Batch_1	24	0	FALSE	FALSE	FALSE	1	TRUE	TRUE	TRUE	TRUE	TRUE
F004	Large	4.89	70	5.78	B	09apr.2018	7	Feed1	Batch_1	23	1	TRUE	TRUE	FALSE	0	TRUE	TRUE	TRUE	TRUE	TRUE
F005	Medium	3.98	69	4.56	B	09apr.2018	7	Feed1	Batch_1	26	1	TRUE	FALSE	FALSE	0	TRUE	TRUE	TRUE	TRUE	TRUE
F006	Small	2.01	57	2.4	B	09apr.2018	7	Feed1	Batch_1	23	1	TRUE	FALSE	FALSE	1	TRUE	TRUE	TRUE	TRUE	TRUE
F007	Large	4.74	70	5.6	B	09apr.2018	7	Feed1	NA	25	1	TRUE	TRUE	FALSE	0	TRUE	TRUE	FALSE	FALSE	FALSE
F008	Large	4.7	71.5	5.65	B	09apr.2018	7	Feed1	Batch_1	25	1	TRUE	TRUE	FALSE	0	TRUE	TRUE	TRUE	TRUE	TRUE
F009	Medium	3.9	71	4.79	B	09apr.2018	7	Feed1	NA	27	0	FALSE	FALSE	FALSE	0	FALSE	FALSE	FALSE	FALSE	TRUE
F010	Small	1.77	55	2	B	09apr.2018	7	Feed1	Batch_1	22	1	TRUE	TRUE	FALSE	0	TRUE	TRUE	TRUE	TRUE	TRUE
F011	Large	4.24	72.5	5.1	A	09apr.2018	7	Feed1	Batch_1	25	1	TRUE	FALSE	FALSE	0	TRUE	TRUE	TRUE	TRUE	TRUE
F012	Small	2.57	61	2.94	A	09apr.2018	7	Feed1	Batch_1	24	2	TRUE	FALSE	FALSE	0	TRUE	TRUE	TRUE	TRUE	FALSE
F013	Large	4.3	70	5.14	A	09apr.2018	7	Feed1	Batch_1	26	1	TRUE	FALSE	FALSE	0	TRUE	TRUE	TRUE	TRUE	TRUE
F014	Large	4.27	68.5	5.01	A	09apr.2018	7	Feed1	Batch_1	27	1	TRUE	TRUE	FALSE	0	TRUE	TRUE	TRUE	TRUE	TRUE
F015	Medium	3.94	68	4.74	A	09apr.2018	7	Feed1	Batch_1	26	2	TRUE	FALSE	FALSE	0	TRUE	TRUE	TRUE	TRUE	TRUE
F016	Large	4.76	73.5	5.64	A	09apr.2018	7	Feed1	Batch_1	26	1	TRUE	FALSE	FALSE	0	TRUE	TRUE	TRUE	TRUE	TRUE
F017	Large	5.23	74	6.35	A	09apr.2018	7	Feed1	Batch_1	26	1	TRUE	FALSE	FALSE	0	TRUE	TRUE	TRUE	TRUE	TRUE
F018	Large	5.11	72.5	6.25	A	09apr.2018	7	Feed1	Batch_1	26	2	TRUE	FALSE	FALSE	1	TRUE	TRUE	TRUE	TRUE	TRUE
F019	Large	4.27	71.5	5.23	A	09apr.2018	7	Feed1	Batch_1	26	1	TRUE	FALSE	TRUE	0	TRUE	TRUE	TRUE	TRUE	TRUE
F020	Small	1.57	55	1.95	A	09apr.2018	7	Feed1	Batch_1	23	3	TRUE	FALSE	FALSE	0	TRUE	TRUE	TRUE	TRUE	TRUE
F021	Medium	3.5	71	4.08	B	09apr.2018	7	Feed1	NA	26	0	FALSE	FALSE	TRUE	0	FALSE	FALSE	FALSE	FALSE	TRUE
F022	Large	4.28	72.5	4.93	B	09apr.2018	7	Feed1	Batch_1	26	1	TRUE	FALSE	FALSE	0	TRUE	TRUE	TRUE	TRUE	TRUE
F023	Small	1.47	54.5	1.8	B	09apr.2018	7	Feed1	Batch_1	24	2	TRUE	FALSE	FALSE	0	TRUE	TRUE	TRUE	TRUE	TRUE
F024	Small	1.48	57	1.74	B	09apr.2018	7	Feed1	Batch_1	24	1	TRUE	FALSE	FALSE	0	TRUE	TRUE	TRUE	TRUE	TRUE
F025	Small	0.995	50	1.25	B	09apr.2018	7	Feed1	Batch_1	22	2	TRUE	FALSE	FALSE	0	TRUE	TRUE	TRUE	TRUE	TRUE
F026	Small	2.05	59	2.49	B	09apr.2018	7	Feed1	Batch_1	26	2	TRUE	FALSE	FALSE	0	TRUE	TRUE	TRUE	TRUE	TRUE
F027	Medium	3.92	71.5	4.64	B	09apr.2018	7	Feed1	Batch_1	27	0	FALSE	FALSE	FALSE	1	TRUE	TRUE	TRUE	TRUE	TRUE
F028	Small	1.77	56	2.05	B	09apr.2018	7	Feed1	Batch_1	25	1	TRUE	FALSE	FALSE	0	TRUE	TRUE	TRUE	TRUE	TRUE
F029	Large	4.71	71	5.67	B	09apr.2018	7	Feed1	Batch_2	27	3	TRUE	FALSE	FALSE	0	TRUE	TRUE	TRUE	TRUE	TRUE
F030	Large	4.37	74.5	5.13	B	09apr.2018	7	Feed1	NA	27	2	TRUE	FALSE	FALSE	0	TRUE	TRUE	FALSE	FALSE	TRUE
F031	Small	1.31	52	1.555	A	09apr.2018	7	Feed1	Batch_2	25	3	TRUE	TRUE	FALSE	3	TRUE	TRUE	TRUE	TRUE	TRUE
F032	Large	5.11	73	6.08	A	09apr.2018	7	Feed1	Batch_2	26	0	FALSE	FALSE	TRUE	0	TRUE	TRUE	FALSE	TRUE	TRUE
F033	Medium	3.81	68	4.54	A	09apr.2018	7	Feed1	Batch_2	25	3	TRUE	FALSE	TRUE	0	TRUE	TRUE	TRUE	TRUE	TRUE
F034	Small	1.1	50.5	1.365	A	09apr.2018	7	Feed1	Batch_2	27	3	TRUE	FALSE	FALSE	0	FALSE	TRUE	TRUE	TRUE	TRUE
F035	Medium	3.96	68	4.77	A	09apr.2018	7	Feed1	Batch_2	26	2	TRUE	FALSE	FALSE	0	FALSE	TRUE	FALSE	TRUE	TRUE
F036	Large	4.39	68	5.25	A	09apr.2018	7	Feed1	Batch_2	25	1	TRUE	TRUE	FALSE	1	FALSE	TRUE	FALSE	TRUE	TRUE
F037	Large	4.75	75	5.55	A	09apr.2018	7	Feed1	Batch_2	26	3	TRUE	FALSE	FALSE	0	FALSE	TRUE	FALSE	TRUE	TRUE
F038	Small	2.145	63	2.47	A	09apr.2018	7	Feed1	NA	26	1	TRUE	FALSE	FALSE	0	FALSE	TRUE	TRUE	FALSE	TRUE
F039	Small	1.47	54	1.73	A	09apr.2018	7	Feed1	Batch_2	24	2	TRUE	FALSE	FALSE	2	TRUE	TRUE	TRUE	TRUE	TRUE
F040	Small	1.62	58	1.93	A	09apr.2018	7	Feed1	NA	24	3	TRUE	FALSE	FALSE	2	TRUE	TRUE	TRUE	FALSE	TRUE
F041	Large	4.43	70	5.08	B	09apr.2018	7	Feed1	Batch_2	25	2	TRUE	FALSE	FALSE	0	TRUE	TRUE	TRUE	TRUE	FALSE
F042	Small	0.92	49	1.11	B	09apr.2018	7	Feed1	NA	21	3	TRUE	FALSE	FALSE	1	TRUE	TRUE	TRUE	FALSE	TRUE
F043	Small	1.7	58	1.9	B	09apr.2018	7	Feed1	Batch_2	22	1	TRUE	FALSE	FALSE	0	TRUE	TRUE	TRUE	TRUE	TRUE
F044	Small	2.3	65	2.83	B	09apr.2018	7	Feed1	Batch_2	22	3	TRUE	FALSE	FALSE	0	TRUE	TRUE	TRUE	TRUE	FALSE
F045	Large	4.44	74	5.26	B	09apr.2018	7	Feed1	NA	26	3	TRUE	FALSE	FALSE	0	TRUE	TRUE	TRUE	FALSE	TRUE
F046	Small	1.67	57	1.91	B	09apr.2018	7	Feed1	Batch_2	22	1	TRUE	FALSE	TRUE	0	TRUE	TRUE	FALSE	TRUE	TRUE
F047	Small	1.44	55.5	1.7	B	09apr.2018	7	Feed1	Batch_2	22	1	TRUE	FALSE	FALSE	0	TRUE	TRUE	TRUE	TRUE	TRUE
F048	Medium	4	67	4.67	B	09apr.2018	7	Feed1	Batch_2	26	3	TRUE	TRUE	FALSE	0	TRUE	TRUE	FALSE	TRUE	TRUE
F049	Small	1.6	55	1.87	B	09apr.2018	7	Feed1	Batch_2	26	1	TRUE	FALSE	FALSE	1	TRUE	TRUE	TRUE	TRUE	TRUE
F050	Small	1.7	57	2.07	B	09apr.2018	7	Feed1	Batch_2	23	2	TRUE	FALSE	FALSE	0	TRUE	TRUE	TRUE	TRUE	TRUE
F051	Small	1.18	53	1.355	A	09apr.2018	7	Feed1	Batch_2	26	1	TRUE	FALSE	FALSE	0	TRUE	TRUE	FALSE	TRUE	TRUE
F052	Medium	3.25	68.5	4.28	A	09apr.2018	7	Feed1	NA	28	0	FALSE	TRUE	FALSE	1	FALSE	FALSE	FALSE	FALSE	TRUE
F053	Small	2.01	61	2.27	A	09apr.2018	7	Feed1	Batch_2	25	0	FALSE	FALSE	FALSE	0	TRUE	TRUE	TRUE	TRUE	TRUE
F054	Small	2.14	60	2.45	A	09apr.2018	7	Feed1	Batch_2	26	1	TRUE	FALSE	FALSE	0	TRUE	TRUE	FALSE	TRUE	TRUE
F055	Large	4.6	73.5	5.51	A	09apr.2018	7	Feed1	NA	28	0	FALSE	FALSE	FALSE	0	TRUE	TRUE	TRUE	FALSE	TRUE
F056	Small	1.165	51	1.4	A	09apr.2018	7	Feed1	NA	23	2	TRUE	FALSE	FALSE	1	TRUE	TRUE	TRUE	FALSE	TRUE
F057	Large	4.85	70.5	5.75	A	09apr.2018	7	Feed1	Batch_2	26	2	TRUE	TRUE	FALSE	0	TRUE	TRUE	FALSE	TRUE	TRUE
F058	Small	2.115	61.5	2.47	A	09apr.2018	7	Feed1	NA	24	2	TRUE	FALSE	FALSE	2	TRUE	TRUE	FALSE	FALSE	TRUE
F059	Large	4.45	74.5	5.42	A	09apr.2018	7	Feed1	Batch_2	27	1	TRUE	FALSE	TRUE	0	TRUE	TRUE	FALSE	TRUE	TRUE
F060	Medium	3.57	68	4.17	A	09apr.2018	7	Feed1	Batch_2	25	1	TRUE	FALSE	FALSE	0	TRUE	TRUE	FALSE	TRUE	TRUE
F061	Medium	3.51	69	4.09	B	09apr.2018	7	Feed1	NA	26	2	TRUE	FALSE	FALSE	0	FALSE	FALSE	FALSE	FALSE	TRUE
F062	Small	1.72	57	2.12	B	09apr.2018	7	Feed1	Batch_2	24	1	TRUE	FALSE	TRUE	0	TRUE	TRUE	TRUE	TRUE	TRUE
F063	Medium	3.7	69.5	4.55	B	09apr.2018	7	Feed1	Batch_2	26	1	TRUE	FALSE	FALSE	0	TRUE	TRUE	TRUE	TRUE	TRUE
F064	Small	0.78	45	1.04	B	09apr.2018	7	Feed1	Batch_2	26	2	TRUE	FALSE	FALSE	3	TRUE	TRUE	TRUE	TRUE	FALSE
F065	Small	1.4	54	1.69	B	09apr.2018	7	Feed1	NA	23	2	TRUE	FALSE	FALSE	0	FALSE	TRUE	TRUE	FALSE	TRUE
F066	Small	1.48	56	1.75	B	09apr.2018	7	Feed1	Batch_2	23	1	TRUE	FALSE	FALSE	0	FALSE	TRUE	TRUE	TRUE	TRUE
F067	Large	4.26	73.5	4.84	B	09apr.2018	7	Feed1	NA	25	2	TRUE	FALSE	TRUE	0	FALSE	FALSE	FALSE	FALSE	TRUE
F068	Small	1.54	53	1.82	B	09apr.2018	7	Feed1	Batch_2	24	2	TRUE	FALSE	FALSE	0	TRUE	TRUE	TRUE	TRUE	TRUE
F069	Small	1.8	56.5	1.99	B	09apr.2018	7	Feed1	Batch_2	23	1	TRUE	FALSE	FALSE	0	TRUE	TRUE	TRUE	TRUE	TRUE
F070	Medium	3.21	69	3.72	B	09apr.2018	7	Feed1	NA	24	0	FALSE	FALSE	FALSE	2	FALSE	FALSE	FALSE	FALSE	TRUE
F071	Small	0.935	49	1.14	A	09apr.2018	7	Feed1	Batch_2	22	2	TRUE	FALSE	FALSE	0	TRUE	TRUE	FALSE	TRUE	TRUE
F072	Medium	2.9	64.5	3.62	A	09apr.2018	7	Feed1	NA	24	3	TRUE	FALSE	FALSE	0	FALSE	FALSE	FALSE	FALSE	TRUE
F073	Medium	2.9	64	3.3	A	09apr.2018	7	Feed1	Batch_2	26	2	TRUE	FALSE	FALSE	3	TRUE	TRUE	TRUE	TRUE	TRUE
F074	Medium	3.57	66.5	4.26	A	09apr.2018	7	Feed1	Batch_2	27	2	TRUE	FALSE	FALSE	1	TRUE	TRUE	FALSE	TRUE	TRUE
F075	Medium	3.55	70	4.25	A	09apr.2018	7	Feed1	NA	26	0	FALSE	FALSE	FALSE	0	FALSE	FALSE	FALSE	FALSE	TRUE
F076	Medium	3.69	70	4.33	A	09apr.2018	7	Feed1	Batch_2	26	2	TRUE	FALSE	FALSE	1	TRUE	TRUE	TRUE	TRUE	TRUE
F077	Medium	3.42	67	4.11	A	09apr.2018	7	Feed1	Batch_2	26	0	FALSE	TRUE	FALSE	0	FALSE	FALSE	FALSE	TRUE	TRUE
F078	Small	1.41	54	1.67	A	09apr.2018	7	Feed1	Batch_2	23	1	TRUE	FALSE	FALSE	0	TRUE	TRUE	TRUE	TRUE	TRUE
F079	Small	1.86	58	2.26	A	09apr.2018	7	Feed1	Batch_2	25	3	TRUE	FALSE	FALSE	0	TRUE	TRUE	FALSE	TRUE	TRUE
F080	Small	2.57	64	3.09	A	09apr.2018	7	Feed1	Batch_2	26	3	TRUE	FALSE	FALSE	0	TRUE	TRUE	FALSE	TRUE	TRUE
F081	Medium	4.04	67.5	4.8	A	09apr.2018	7	Feed1	Batch_2	25	1	TRUE	FALSE	FALSE	0	TRUE	TRUE	FALSE	TRUE	TRUE
F082	Large	4.75	71	5.41	B	10apr.2018	7	Feed1	NA	25	1	TRUE	TRUE	FALSE	1	TRUE	TRUE	TRUE	FALSE	TRUE
F083	Small	2.33	61	2.77	B	10apr.2018	7	Feed1	Batch_2	27	2	TRUE	FALSE	TRUE	1	TRUE	TRUE	TRUE	TRUE	FALSE
F084	Medium	2.76	62	3.2	B	10apr.2018	7	Feed1	Batch_2	25	1	TRUE	FALSE	FALSE	2	TRUE	TRUE	TRUE	TRUE	TRUE
F085	Medium	3.49	65.5	4.18	B	10apr.2018	7	Feed1	Batch_2	25	2	TRUE	FALSE	FALSE	0	TRUE	TRUE	TRUE	TRUE	TRUE
F086	Medium	3.97	69	4.6	B	10apr.2018	7	Feed1	Batch_2	28	2	TRUE	FALSE	FALSE	0	TRUE	TRUE	TRUE	TRUE	TRUE
F087	Small	1.51	56.5	1.69	B	10apr.2018	7	Feed1	Batch_2	27	0	FALSE	FALSE	FALSE	0	TRUE	TRUE	TRUE	TRUE	TRUE
F088	Medium	3.06	68	3.6	B	10apr.2018	7	Feed1	NA	26	2	TRUE	TRUE	FALSE	0	FALSE	FALSE	FALSE	FALSE	TRUE
F089	Medium	3.46	68.5	4.1	B	10apr.2018	7	Feed1	NA	27	2	TRUE	TRUE	FALSE	0	FALSE	FALSE	FALSE	FALSE	TRUE
F090	Large	4.91	71	5.62	B	10apr.2018	7	Feed1	Batch_2	26	1	TRUE	TRUE	FALSE	1	TRUE	TRUE	FALSE	TRUE	TRUE
F091	Medium	3.47	67	4.04	A	10apr.2018	7	Feed1	Batch_2	26	3	TRUE	FALSE	FALSE	1	TRUE	TRUE	FALSE	TRUE	TRUE
F092	Medium	3.115	69	3.56	A	10apr.2018	7	Feed1	Batch_3	27	1	TRUE	FALSE	FALSE	2	TRUE	TRUE	FALSE	TRUE	FALSE
F093	Medium	3.63	64	4.22	A	10apr.2018	7	Feed1	Batch_3	28	2	TRUE	FALSE	TRUE	0	TRUE	TRUE	FALSE	TRUE	TRUE
F094	Medium	2.77	65	3.15	A	10apr.2018	7	Feed1	Batch_3	27	1	TRUE	FALSE	FALSE	2	TRUE	TRUE	TRUE	TRUE	TRUE
F095	Small	2.4	60.5	2.87	A	10apr.2018	7	Feed1	Batch_3	26	2	TRUE	FALSE	FALSE	0	TRUE	TRUE	TRUE	TRUE	FALSE
F096	Medium	3.91	71.5	4.63	A	10apr.2018	7	Feed1	NA	26	0	FALSE	FALSE	FALSE	1	FALSE	FALSE	FALSE	FALSE	TRUE
F097	Large	4.31	69.5	5.11	A	10apr.2018	7	Feed1	Batch_3	26	2	TRUE	FALSE	FALSE	0	TRUE	TRUE	TRUE	TRUE	TRUE
F098	Small	2.485	63	3.09	A	10apr.2018	7	Feed1	Batch_3	27	2	TRUE	FALSE	FALSE	0	TRUE	TRUE	FALSE	TRUE	TRUE
F099	Medium	3.065	65	3.48	A	10apr.2018	7	Feed1	Batch_3	27	1	TRUE	FALSE	FALSE	1	TRUE	TRUE	FALSE	TRUE	TRUE
F101	Medium	3.21	64	3.73	B	10apr.2018	7	Feed1	Batch_3	28	1	TRUE	TRUE	FALSE	1	TRUE	TRUE	TRUE	TRUE	TRUE
F102	Medium	3.34	67	3.87	B	10apr.2018	7	Feed1	Batch_3	26	1	TRUE	FALSE	FALSE	2	TRUE	TRUE	TRUE	TRUE	TRUE
F103	Large	5.22	74	6.01	B	10apr.2018	7	Feed1	Batch_3	25	2	TRUE	TRUE	FALSE	1	TRUE	TRUE	TRUE	TRUE	FALSE
F104	Medium	3.57	66.5	4.26	B	10apr.2018	7	Feed1	Batch_3	27	1	TRUE	TRUE	FALSE	0	TRUE	TRUE	TRUE	TRUE	TRUE
F105	Medium	3.91	70	4.63	B	10apr.2018	7	Feed1	NA	28	1	TRUE	FALSE	FALSE	0	FALSE	FALSE	FALSE	FALSE	TRUE
F106	Medium	4	71	4.69	B	10apr.2018	7	Feed1	NA	26	2	TRUE	FALSE	FALSE	1	FALSE	FALSE	FALSE	FALSE	TRUE
F107	Medium	3.4	68	4.05	B	10apr.2018	7	Feed1	Batch_3	26	2	TRUE	FALSE	FALSE	1	TRUE	TRUE	TRUE	TRUE	FALSE
F108	Medium	3.99	70.5	4.64	B	10apr.2018	7	Feed1	Batch_3	26	0	FALSE	FALSE	FALSE	0	TRUE	TRUE	TRUE	TRUE	TRUE
F109	Medium	3.79	70	4.36	B	10apr.2018	7	Feed1	NA	25	1	TRUE	FALSE	TRUE	0	FALSE	FALSE	FALSE	FALSE	TRUE
F110	Small	1.24	51	1.47	B	10apr.2018	7	Feed1	Batch_3	24	3	TRUE	FALSE	FALSE	1	TRUE	TRUE	TRUE	TRUE	FALSE
F111	Medium	3.73	66.5	4.33	A	10apr.2018	7	Feed1	Batch_3	27	1	TRUE	FALSE	FALSE	0	TRUE	TRUE	TRUE	TRUE	TRUE
F112	Small	2.51	62	2.93	A	10apr.2018	7	Feed1	NA	27	1	TRUE	FALSE	FALSE	2	TRUE	TRUE	TRUE	FALSE	TRUE
F113	Medium	3.18	65	3.69	A	10apr.2018	7	Feed1	Batch_3	26	3	TRUE	FALSE	FALSE	1	TRUE	FALSE	TRUE	TRUE	TRUE
F114	Medium	2.725	62	3.275	A	10apr.2018	7	Feed1	NA	25	2	TRUE	FALSE	FALSE	2	FALSE	FALSE	FALSE	FALSE	TRUE
F115	Medium	4.01	73.5	4.61	A	10apr.2018	7	Feed1	NA	25	2	TRUE	FALSE	FALSE	2	FALSE	FALSE	FALSE	FALSE	TRUE
F116	Medium	3.04	66	3.54	A	10apr.2018	7	Feed1	NA	28	1	TRUE	FALSE	FALSE	0	FALSE	FALSE	FALSE	FALSE	TRUE
F117	Small	1.17	52.5	1.45	A	10apr.2018	7	Feed1	Batch_3	27	3	TRUE	FALSE	FALSE	3	TRUE	FALSE	FALSE	TRUE	TRUE
F118	Medium	3.69	70.5	4.19	A	10apr.2018	7	Feed1	Batch_3	26	2	TRUE	TRUE	FALSE	0	TRUE	FALSE	TRUE	TRUE	TRUE
F119	Medium	3.05	68	3.61	A	10apr.2018	7	Feed1	NA	27	2	TRUE	FALSE	FALSE	4	TRUE	FALSE	TRUE	FALSE	FALSE
F121	Medium	2.99	65.5	3.46	B	10apr.2018	7	Feed1	Batch_3	27	3	TRUE	FALSE	FALSE	1	TRUE	FALSE	TRUE	TRUE	TRUE
F122	Medium	3.73	68	4.5	B	10apr.2018	7	Feed1	Batch_3	25	2	TRUE	FALSE	TRUE	1	TRUE	FALSE	TRUE	TRUE	TRUE
F123	Medium	2.85	65	3.4	B	10apr.2018	7	Feed1	NA	27	1	TRUE	FALSE	FALSE	3	TRUE	FALSE	TRUE	FALSE	FALSE
F124	Large	4.3	70.5	5.15	B	10apr.2018	7	Feed1	Batch_3	27	2	TRUE	FALSE	TRUE	0	TRUE	FALSE	TRUE	TRUE	TRUE
F125	Medium	2.57	60	2.99	B	10apr.2018	7	Feed1	Batch_3	25	2	TRUE	FALSE	FALSE	0	TRUE	TRUE	TRUE	TRUE	TRUE
F126	Medium	3.34	71	3.9	B	10apr.2018	7	Feed1	Batch_3	26	1	TRUE	FALSE	FALSE	0	TRUE	TRUE	TRUE	TRUE	TRUE
F127	Large	4.3	73	5.07	B	10apr.2018	7	Feed1	Batch_3	25	1	TRUE	FALSE	TRUE	0	TRUE	TRUE	TRUE	TRUE	TRUE
F128	Medium	4.21	73	4.99	B	10apr.2018	7	Feed1	Batch_3	26	1	TRUE	FALSE	TRUE	0	TRUE	TRUE	TRUE	TRUE	TRUE
F129	Medium	3.61	71	4.22	B	10apr.2018	7	Feed1	NA	25	1	TRUE	FALSE	TRUE	0	FALSE	FALSE	FALSE	FALSE	TRUE
F130	Medium	3.72	70	4.3	B	10apr.2018	7	Feed1	Batch_3	26	1	TRUE	FALSE	FALSE	0	TRUE	TRUE	TRUE	TRUE	TRUE
F131	Small	2.17	60.5	2.43	A	10apr.2018	7	Feed1	Batch_3	27	1	TRUE	FALSE	TRUE	1	TRUE	TRUE	TRUE	TRUE	TRUE
F132	Medium	3.04	63	3.57	A	10apr.2018	7	Feed1	Batch_3	25	2	TRUE	TRUE	FALSE	1	FALSE	FALSE	FALSE	TRUE	TRUE
F133	Medium	3.335	65	3.9	A	10apr.2018	7	Feed1	Batch_3	26	0	FALSE	FALSE	TRUE	1	FALSE	FALSE	FALSE	TRUE	TRUE
F134	Medium	3.05	65	3.71	A	10apr.2018	7	Feed1	Batch_3	26	0	FALSE	FALSE	TRUE	1	TRUE	TRUE	TRUE	TRUE	TRUE
F135	Small	2.445	64	2.795	A	10apr.2018	7	Feed1	Batch_3	26	2	TRUE	FALSE	TRUE	0	TRUE	TRUE	TRUE	TRUE	TRUE
F136	Small	2.25	65.6	3.2	A	10apr.2018	7	Feed1	Batch_3	27	0	FALSE	FALSE	FALSE	2	TRUE	TRUE	TRUE	TRUE	TRUE
F137	Medium	3.37	65	3.86	A	10apr.2018	7	Feed1	NA	28	2	TRUE	FALSE	FALSE	0	FALSE	FALSE	FALSE	FALSE	TRUE
F138	Medium	3.24	68	3.77	A	10apr.2018	7	Feed1	NA	27	1	TRUE	FALSE	FALSE	0	FALSE	FALSE	FALSE	FALSE	TRUE
F139	Medium	3.56	67	4.17	A	10apr.2018	7	Feed1	Batch_3	28	1	TRUE	FALSE	TRUE	0	TRUE	TRUE	TRUE	TRUE	TRUE
F140	Small	1.17	52	1.305	A	10apr.2018	7	Feed1	Batch_3	26	1	TRUE	FALSE	TRUE	0	TRUE	TRUE	TRUE	TRUE	FALSE
F141	Medium	3.87	70.5	4.55	B	10apr.2018	7	Feed1	Batch_3	25	1	TRUE	FALSE	FALSE	0	FALSE	FALSE	FALSE	TRUE	TRUE
F142	Large	5.55	74.5	6.6	B	10apr.2018	7	Feed1	Batch_3	27	2	TRUE	FALSE	FALSE	0	TRUE	TRUE	TRUE	TRUE	TRUE
F143	Medium	4.11	69	4.86	B	10apr.2018	7	Feed1	Batch_3	26	0	FALSE	TRUE	FALSE	0	TRUE	TRUE	TRUE	TRUE	TRUE
F144	Large	4.49	69	5.38	B	10apr.2018	7	Feed1	Batch_3	26	2	TRUE	TRUE	FALSE	0	TRUE	TRUE	TRUE	TRUE	TRUE
F145	Medium	2.94	65	3.42	B	10apr.2018	7	Feed1	Batch_3	26	1	TRUE	FALSE	FALSE	0	TRUE	TRUE	TRUE	TRUE	TRUE
F146	Large	4.85	74.5	5.65	B	10apr.2018	7	Feed1	Batch_3	26	2	TRUE	FALSE	FALSE	2	TRUE	TRUE	FALSE	TRUE	TRUE
F147	Small	2.3	60	2.7	B	10apr.2018	7	Feed1	Batch_3	26	0	FALSE	FALSE	FALSE	1	TRUE	TRUE	TRUE	TRUE	TRUE
F148	Medium	3.64	68.5	4.29	B	10apr.2018	7	Feed1	Batch_3	25	2	TRUE	FALSE	FALSE	0	TRUE	TRUE	TRUE	TRUE	TRUE
F149	Medium	3.62	69	4.35	B	10apr.2018	7	Feed1	NA	25	1	TRUE	TRUE	FALSE	0	FALSE	FALSE	FALSE	FALSE	TRUE
F150	Medium	3.35	65	3.86	B	10apr.2018	7	Feed1	Batch_3	26	1	TRUE	FALSE	FALSE	0	TRUE	TRUE	TRUE	TRUE	TRUE
F151	Large	5.2	73	6.16	A	10apr.2018	7	Feed1	Batch_3	27	2	TRUE	FALSE	FALSE	0	TRUE	TRUE	TRUE	TRUE	TRUE
F152	Medium	4.15	72	4.92	A	10apr.2018	7	Feed1	Batch_3	26	2	TRUE	FALSE	FALSE	0	TRUE	TRUE	TRUE	TRUE	FALSE
F153	Medium	3.72	70	4.32	A	10apr.2018	7	Feed1	NA	25	1	TRUE	FALSE	FALSE	0	FALSE	FALSE	FALSE	FALSE	TRUE
F154	Medium	3.18	61	3.81	A	10apr.2018	7	Feed1	Batch_3	27	1	TRUE	FALSE	FALSE	0	TRUE	TRUE	TRUE	TRUE	TRUE
F155	Medium	3.56	67	4.28	A	10apr.2018	7	Feed1	NA	26	3	TRUE	FALSE	FALSE	0	FALSE	FALSE	FALSE	FALSE	TRUE
F156	Medium	3.91	68	4.52	A	10apr.2018	7	Feed1	NA	27	1	TRUE	TRUE	FALSE	2	FALSE	FALSE	FALSE	FALSE	TRUE
F157	Large	4.54	73	5.25	A	10apr.2018	7	Feed1	Batch_3	26	2	TRUE	FALSE	TRUE	0	TRUE	TRUE	TRUE	TRUE	TRUE
F158	Medium	3.345	56	3.84	A	10apr.2018	7	Feed1	Batch_3	27	2	TRUE	FALSE	TRUE	1	TRUE	TRUE	TRUE	TRUE	TRUE
F159	Medium	4.04	72	4.97	A	10apr.2018	7	Feed1	Batch_3	27	0	FALSE	FALSE	TRUE	0	TRUE	TRUE	TRUE	TRUE	TRUE
F160	Medium	3.215	68	3.58	A	10apr.2018	7	Feed1	Batch_4	27	0	FALSE	FALSE	FALSE	0	TRUE	TRUE	TRUE	TRUE	TRUE
F161	Medium	3.8	69.5	4.6	B	10apr.2018	7	Feed1	Batch_4	26	3	TRUE	FALSE	FALSE	0	TRUE	TRUE	TRUE	TRUE	TRUE
F162	Small	2.2	61.5	2.52	B	10apr.2018	7	Feed1	Batch_4	28	1	TRUE	FALSE	FALSE	1	TRUE	TRUE	TRUE	TRUE	TRUE
F163	Small	0.94	49	1.14	B	10apr.2018	7	Feed1	Batch_4	24	3	TRUE	FALSE	FALSE	0	TRUE	TRUE	TRUE	TRUE	TRUE
F164	Large	5.24	72	6.21	B	10apr.2018	7	Feed1	Batch_4	26	2	TRUE	FALSE	FALSE	0	TRUE	TRUE	TRUE	TRUE	TRUE
F165	Medium	2.72	64.5	3.15	B	10apr.2018	7	Feed1	Batch_4	26	1	TRUE	FALSE	FALSE	0	TRUE	TRUE	TRUE	TRUE	TRUE
F166	Large	5.1	73	6	B	10apr.2018	7	Feed1	Batch_4	26	2	TRUE	FALSE	FALSE	0	TRUE	TRUE	TRUE	TRUE	TRUE
F167	Small	1.91	59	2.26	B	10apr.2018	7	Feed1	Batch_4	24	2	TRUE	FALSE	FALSE	0	TRUE	TRUE	TRUE	TRUE	TRUE
F168	Small	1.39	55	1.68	B	10apr.2018	7	Feed1	Batch_4	24	3	TRUE	FALSE	TRUE	0	TRUE	TRUE	TRUE	TRUE	TRUE
F169	Medium	3.3	67.5	3.67	B	10apr.2018	7	Feed1	Batch_4	26	1	TRUE	FALSE	FALSE	0	TRUE	TRUE	TRUE	TRUE	TRUE
F170	Medium	3.35	65	3.9	B	10apr.2018	7	Feed1	Batch_4	27	1	TRUE	TRUE	FALSE	0	TRUE	TRUE	TRUE	TRUE	TRUE
F171	Small	2.35	60	2.71	A	10apr.2018	7	Feed1	Batch_4	24	1	TRUE	FALSE	FALSE	0	TRUE	TRUE	FALSE	TRUE	TRUE
F172	Medium	3.62	69.5	4	A	10apr.2018	7	Feed1	NA	28	0	FALSE	FALSE	FALSE	0	FALSE	FALSE	FALSE	FALSE	TRUE
F173	Large	4.56	75	5.33	A	10apr.2018	7	Feed1	Batch_4	26	1	TRUE	FALSE	FALSE	0	TRUE	TRUE	TRUE	TRUE	TRUE
F174	Small	1.56	57	1.86	A	10apr.2018	7	Feed1	Batch_4	24	2	TRUE	FALSE	FALSE	0	TRUE	TRUE	TRUE	TRUE	TRUE
F175	Small	1.4	55	1.68	A	10apr.2018	7	Feed1	NA	24	3	TRUE	FALSE	FALSE	1	TRUE	TRUE	FALSE	FALSE	FALSE
F176	Medium	4.16	69	4.78	A	10apr.2018	7	Feed1	NA	26	2	TRUE	TRUE	FALSE	0	FALSE	FALSE	FALSE	FALSE	TRUE
F177	Medium	2.86	64	3.295	A	10apr.2018	7	Feed1	NA	27	3	TRUE	FALSE	FALSE	0	FALSE	FALSE	FALSE	FALSE	TRUE
F178	Medium	2.85	65	3.38	A	10apr.2018	7	Feed1	Batch_4	27	1	TRUE	FALSE	FALSE	0	TRUE	TRUE	TRUE	TRUE	TRUE
F179	Small	1.5	55	1.865	A	10apr.2018	7	Feed1	Batch_4	27	0	FALSE	FALSE	TRUE	0	TRUE	TRUE	FALSE	TRUE	TRUE
F180	Large	5.16	76	5.95	A	10apr.2018	7	Feed1	Batch_4	28	2	TRUE	FALSE	FALSE	0	TRUE	TRUE	FALSE	TRUE	TRUE
F181	Small	2.15	62	2.52	B	10apr.2018	7	Feed1	Batch_4	27	1	TRUE	FALSE	FALSE	0	TRUE	TRUE	TRUE	TRUE	TRUE
F182	Large	5.15	76.5	6.01	B	10apr.2018	7	Feed1	Batch_4	27	2	TRUE	FALSE	FALSE	0	TRUE	TRUE	TRUE	TRUE	TRUE
F183	Medium	2.63	63	3.05	B	10apr.2018	7	Feed1	Batch_4	26	1	TRUE	FALSE	FALSE	0	TRUE	TRUE	TRUE	TRUE	TRUE
F184	Small	1.85	60.5	2.1	B	10apr.2018	7	Feed1	Batch_4	26	1	TRUE	FALSE	FALSE	0	TRUE	TRUE	TRUE	TRUE	TRUE
F185	Large	5.4	76	6.35	B	10apr.2018	7	Feed1	Batch_4	27	1	TRUE	FALSE	FALSE	0	TRUE	TRUE	TRUE	TRUE	TRUE
F186	Medium	3.53	67	4.3	B	10apr.2018	7	Feed1	NA	26	1	TRUE	FALSE	FALSE	0	FALSE	FALSE	FALSE	FALSE	TRUE
F187	Small	2.35	64	2.63	B	10apr.2018	7	Feed1	Batch_4	26	1	TRUE	FALSE	FALSE	0	TRUE	TRUE	TRUE	TRUE	TRUE
F188	Medium	3.43	65	3.9	B	10apr.2018	7	Feed1	Batch_4	26	1	TRUE	FALSE	FALSE	1	TRUE	TRUE	TRUE	TRUE	TRUE
F189	Small	1.17	52	1.35	B	10apr.2018	7	Feed1	Batch_4	23	2	TRUE	FALSE	FALSE	1	FALSE	TRUE	TRUE	TRUE	TRUE
F190	Medium	3.22	70	3.84	B	10apr.2018	7	Feed1	NA	26	1	TRUE	FALSE	FALSE	0	FALSE	FALSE	FALSE	FALSE	TRUE
F191	Medium	2.7	67	3.26	A	10apr.2018	7	Feed1	Batch_4	27	0	FALSE	FALSE	FALSE	0	TRUE	TRUE	TRUE	TRUE	TRUE
F192	Medium	2.81	64.5	3.33	A	10apr.2018	7	Feed1	Batch_4	27	2	TRUE	FALSE	FALSE	0	TRUE	TRUE	TRUE	TRUE	TRUE
F193	Medium	3.26	66	3.93	A	10apr.2018	7	Feed1	NA	26	2	TRUE	TRUE	FALSE	1	FALSE	FALSE	FALSE	FALSE	TRUE
F194	Medium	3.47	66	4.11	A	10apr.2018	7	Feed1	Batch_4	27	2	TRUE	FALSE	FALSE	0	TRUE	TRUE	TRUE	TRUE	TRUE
F195	Medium	3.91	70.5	4.58	A	10apr.2018	7	Feed1	Batch_4	26	1	TRUE	FALSE	FALSE	0	TRUE	TRUE	TRUE	TRUE	TRUE
F196	Medium	2.97	67	3.35	A	10apr.2018	7	Feed1	Batch_4	27	2	TRUE	FALSE	FALSE	1	TRUE	TRUE	TRUE	TRUE	FALSE
F197	Medium	3.23	65.5	3.8	A	10apr.2018	7	Feed1	Batch_4	26	2	TRUE	FALSE	FALSE	0	TRUE	TRUE	TRUE	TRUE	TRUE
F198	Medium	3.28	66.5	3.81	A	10apr.2018	7	Feed1	Batch_4	27	0	FALSE	FALSE	FALSE	0	TRUE	TRUE	TRUE	TRUE	TRUE
F199	Medium	2.67	64	3.1	A	10apr.2018	7	Feed1	NA	27	0	FALSE	FALSE	FALSE	0	FALSE	FALSE	FALSE	FALSE	TRUE
F200	Small	1.66	56.5	1.93	A	10apr.2018	7	Feed1	Batch_4	27	1	TRUE	FALSE	FALSE	0	TRUE	TRUE	TRUE	TRUE	TRUE
F201	Small	2.47	63.5	3.01	A	10apr.2018	7	Feed1	Batch_4	27	0	FALSE	FALSE	FALSE	0	TRUE	TRUE	TRUE	TRUE	TRUE
F202	Small	2.05	61	2.45	A	10apr.2018	7	Feed1	Batch_4	26	0	FALSE	FALSE	FALSE	0	TRUE	TRUE	TRUE	TRUE	FALSE
F203	Medium	3.46	69	3.96	A	10apr.2018	7	Feed1	Batch_4	25	2	TRUE	FALSE	FALSE	0	TRUE	TRUE	FALSE	TRUE	TRUE
F204	Medium	2.91	67	3.3	A	10apr.2018	7	Feed1	Batch_4	26	2	TRUE	FALSE	TRUE	0	TRUE	TRUE	TRUE	TRUE	TRUE
F205	Medium	2.78	64.5	3.31	A	10apr.2018	7	Feed1	Batch_4	26	2	TRUE	FALSE	FALSE	0	TRUE	TRUE	TRUE	TRUE	FALSE
F206	Medium	2.84	63	3.33	A	10apr.2018	7	Feed1	NA	26	2	TRUE	FALSE	TRUE	1	FALSE	FALSE	FALSE	FALSE	TRUE
F207	Large	4.37	72.5	5.02	A	10apr.2018	7	Feed1	Batch_4	26	2	TRUE	FALSE	FALSE	1	TRUE	TRUE	TRUE	TRUE	TRUE
F208	Medium	3.27	70	3.83	A	10apr.2018	7	Feed1	Batch_4	27	0	FALSE	FALSE	FALSE	0	TRUE	TRUE	TRUE	TRUE	TRUE
F209	Medium	2.77	63	3.41	A	10apr.2018	7	Feed1	NA	27	2	TRUE	TRUE	TRUE	0	FALSE	FALSE	FALSE	FALSE	TRUE
F210	Medium	3.15	70	3.63	A	10apr.2018	7	Feed1	NA	26	2	TRUE	FALSE	FALSE	0	FALSE	FALSE	FALSE	FALSE	TRUE
F211	Large	5.01	74.5	5.94	C	11apr.2018	3	Feed2	Batch_1	28	1	TRUE	FALSE	FALSE	0	TRUE	TRUE	TRUE	TRUE	FALSE
F212	Large	5.58	79	6.52	C	11apr.2018	3	Feed2	Batch_1	27	1	TRUE	FALSE	FALSE	0	TRUE	TRUE	FALSE	TRUE	TRUE
F213	Medium	2.63	63	3.07	C	11apr.2018	3	Feed2	Batch_1	26	1	TRUE	FALSE	FALSE	0	TRUE	TRUE	TRUE	TRUE	TRUE
F214	Small	1.9	58.5	2.22	C	11apr.2018	3	Feed2	Batch_1	25	3	TRUE	FALSE	FALSE	0	TRUE	TRUE	TRUE	TRUE	TRUE
F215	Large	4.53	73.5	5.2	C	11apr.2018	3	Feed2	Batch_1	27	1	TRUE	FALSE	FALSE	0	TRUE	TRUE	TRUE	TRUE	TRUE
F216	Large	4.86	75	5.79	C	11apr.2018	3	Feed2	Batch_1	26	1	TRUE	FALSE	FALSE	0	TRUE	TRUE	TRUE	TRUE	TRUE
F217	Large	4.39	75	5.2	C	11apr.2018	3	Feed2	Batch_1	26	1	TRUE	FALSE	FALSE	0	TRUE	TRUE	FALSE	TRUE	TRUE
F218	Medium	3.33	69	4.09	C	11apr.2018	3	Feed2	Batch_1	25	1	TRUE	FALSE	FALSE	0	TRUE	TRUE	TRUE	TRUE	TRUE
F219	Medium	3.03	67	3.62	C	11apr.2018	3	Feed2	Batch_1	27	0	FALSE	FALSE	FALSE	0	TRUE	TRUE	TRUE	TRUE	TRUE
F220	Large	4.21	71	4.95	C	11apr.2018	3	Feed2	Batch_1	26	0	FALSE	FALSE	FALSE	0	TRUE	TRUE	FALSE	TRUE	TRUE
F221	Large	5.28	76	6.25	D	11apr.2018	3	Feed2	Batch_1	26	1	TRUE	FALSE	FALSE	0	TRUE	TRUE	TRUE	TRUE	TRUE
F222	Small	2.59	65	3.095	D	11apr.2018	3	Feed2	Batch_1	27	0	FALSE	FALSE	FALSE	0	TRUE	TRUE	TRUE	TRUE	FALSE
F223	Medium	3.59	69	4.15	D	11apr.2018	3	Feed2	Batch_1	27	0	FALSE	FALSE	FALSE	0	TRUE	TRUE	TRUE	TRUE	TRUE
F224	Medium	3.62	66.5	4.29	D	11apr.2018	3	Feed2	Batch_1	27	2	TRUE	FALSE	FALSE	0	TRUE	TRUE	TRUE	TRUE	TRUE
F225	Medium	2.73	65	3.25	D	11apr.2018	3	Feed2	Batch_1	27	1	TRUE	FALSE	FALSE	0	TRUE	TRUE	FALSE	TRUE	TRUE
F226	Small	2.535	63	2.91	D	11apr.2018	3	Feed2	Batch_1	28	1	TRUE	FALSE	TRUE	0	TRUE	TRUE	TRUE	TRUE	TRUE
F227	Large	5.43	75	6.12	D	11apr.2018	3	Feed2	Batch_1	28	1	TRUE	FALSE	TRUE	0	TRUE	FALSE	TRUE	TRUE	TRUE
F228	Small	1.665	55	2.015	D	11apr.2018	3	Feed2	Batch_1	26	2	TRUE	FALSE	FALSE	2	TRUE	TRUE	TRUE	TRUE	FALSE
F229	Medium	3.145	66	3.75	D	11apr.2018	3	Feed2	Batch_1	28	0	FALSE	FALSE	FALSE	0	TRUE	FALSE	TRUE	TRUE	TRUE
F230	Large	4.73	74	5.52	D	11apr.2018	3	Feed2	Batch_1	29	0	FALSE	FALSE	FALSE	0	TRUE	TRUE	TRUE	TRUE	TRUE
F231	Large	4.69	73	5.67	C	11apr.2018	3	Feed2	Batch_1	27	1	TRUE	FALSE	FALSE	0	TRUE	TRUE	TRUE	TRUE	TRUE
F232	Small	1.11	51	1.295	C	11apr.2018	3	Feed2	Batch_1	27	1	TRUE	FALSE	TRUE	1	TRUE	TRUE	TRUE	TRUE	TRUE
F233	Large	5.18	76	5.95	C	11apr.2018	3	Feed2	Batch_1	27	0	FALSE	FALSE	FALSE	0	TRUE	TRUE	TRUE	TRUE	TRUE
F234	Small	1.615	57	1.88	C	11apr.2018	3	Feed2	Batch_1	26	2	TRUE	FALSE	TRUE	0	TRUE	TRUE	TRUE	TRUE	TRUE
F235	Medium	3.15	67	3.77	C	11apr.2018	3	Feed2	Batch_1	26	1	TRUE	FALSE	FALSE	0	TRUE	FALSE	TRUE	TRUE	TRUE
F236	Medium	2.76	62	3.23	C	11apr.2018	3	Feed2	Batch_2	28	1	TRUE	FALSE	FALSE	0	TRUE	FALSE	TRUE	TRUE	TRUE
F237	Small	2.155	59	2.485	C	11apr.2018	3	Feed2	Batch_2	27	1	TRUE	FALSE	TRUE	0	TRUE	FALSE	TRUE	TRUE	TRUE
F238	Small	1.795	57	2.16	C	11apr.2018	3	Feed2	Batch_2	27	1	TRUE	FALSE	FALSE	0	TRUE	FALSE	TRUE	TRUE	FALSE
F239	Large	4.58	74	5.44	C	11apr.2018	3	Feed2	Batch_2	28	1	TRUE	FALSE	FALSE	0	TRUE	FALSE	TRUE	TRUE	TRUE
F240	Large	4.61	71	5.45	C	11apr.2018	3	Feed2	Batch_2	28	1	TRUE	FALSE	FALSE	0	TRUE	FALSE	TRUE	TRUE	TRUE
F241	Large	6.88	79.5	8.23	D	11apr.2018	3	Feed2	NA	28	0	FALSE	FALSE	TRUE	0	TRUE	FALSE	TRUE	FALSE	FALSE
F242	Small	0.99	49	1.16	D	11apr.2018	3	Feed2	NA	25	3	TRUE	FALSE	FALSE	0	TRUE	FALSE	TRUE	FALSE	TRUE
F243	Small	0.85	50	1.02	D	11apr.2018	3	Feed2	NA	27	1	TRUE	FALSE	FALSE	0	TRUE	TRUE	TRUE	FALSE	TRUE
F244	Small	1.47	57	1.73	D	11apr.2018	3	Feed2	NA	26	1	TRUE	FALSE	FALSE	1	TRUE	TRUE	FALSE	FALSE	TRUE
F245	Medium	4.01	73.5	4.58	D	11apr.2018	3	Feed2	Batch_2	27	1	TRUE	FALSE	FALSE	0	TRUE	TRUE	TRUE	TRUE	TRUE
F246	Medium	3	64.5	3.45	D	11apr.2018	3	Feed2	Batch_2	28	0	FALSE	FALSE	FALSE	0	TRUE	TRUE	TRUE	TRUE	FALSE
F247	Large	5	76	5.9	D	11apr.2018	3	Feed2	Batch_2	28	1	TRUE	FALSE	TRUE	0	TRUE	TRUE	TRUE	TRUE	TRUE
F248	Small	1.6	56	1.87	D	11apr.2018	3	Feed2	NA	27	2	TRUE	FALSE	FALSE	0	TRUE	TRUE	TRUE	FALSE	TRUE
F249	Medium	2.99	66	3.52	D	11apr.2018	3	Feed2	Batch_2	27	2	TRUE	TRUE	FALSE	0	TRUE	TRUE	TRUE	TRUE	TRUE
F250	Large	5.59	78.5	6.75	D	11apr.2018	3	Feed2	Batch_2	28	1	TRUE	FALSE	TRUE	0	TRUE	TRUE	TRUE	TRUE	TRUE
F251	Large	5.48	78	6.4	C	11apr.2018	3	Feed2	Batch_2	27	1	TRUE	FALSE	TRUE	0	TRUE	FALSE	TRUE	TRUE	TRUE
F252	Large	5.38	75	6.36	C	11apr.2018	3	Feed2	Batch_2	28	1	TRUE	FALSE	FALSE	0	TRUE	TRUE	TRUE	TRUE	TRUE
F253	Large	5.23	75	6.12	C	11apr.2018	3	Feed2	Batch_2	28	0	FALSE	FALSE	FALSE	0	TRUE	TRUE	TRUE	TRUE	TRUE
F254	Medium	3.91	66	4.49	C	11apr.2018	3	Feed2	Batch_2	27	1	TRUE	FALSE	FALSE	2	TRUE	TRUE	TRUE	TRUE	FALSE
F255	Large	4.22	68	5.13	C	11apr.2018	3	Feed2	Batch_2	28	1	TRUE	FALSE	FALSE	0	TRUE	TRUE	FALSE	TRUE	TRUE
F256	Medium	3.315	66	3.83	C	11apr.2018	3	Feed2	Batch_2	28	2	TRUE	FALSE	TRUE	0	TRUE	TRUE	TRUE	TRUE	TRUE
F257	Large	4.37	73	4.88	C	11apr.2018	3	Feed2	Batch_2	28	0	FALSE	FALSE	FALSE	0	TRUE	TRUE	TRUE	TRUE	TRUE
F258	Large	4.37	72.5	5.15	C	11apr.2018	3	Feed2	Batch_2	28	1	TRUE	FALSE	TRUE	0	TRUE	TRUE	TRUE	TRUE	TRUE
F259	Small	1.8	59	2.14	C	11apr.2018	3	Feed2	NA	27	3	TRUE	FALSE	TRUE	1	TRUE	TRUE	TRUE	FALSE	FALSE
F260	Small	2.07	60	2.43	C	11apr.2018	3	Feed2	NA	25	1	TRUE	FALSE	FALSE	2	TRUE	TRUE	TRUE	FALSE	TRUE
F261	Small	1.74	58	2.07	D	11apr.2018	3	Feed2	Batch_2	25	3	TRUE	FALSE	FALSE	1	TRUE	TRUE	TRUE	TRUE	TRUE
F262	Large	6.33	76	7.55	D	11apr.2018	3	Feed2	Batch_2	28	0	FALSE	FALSE	FALSE	1	TRUE	TRUE	TRUE	TRUE	TRUE
F263	Large	7.17	79	8.14	D	11apr.2018	3	Feed2	Batch_2	27	0	FALSE	TRUE	FALSE	0	TRUE	TRUE	TRUE	TRUE	TRUE
F264	Small	0.93	50	1.1	D	11apr.2018	3	Feed2	NA	28	2	TRUE	FALSE	FALSE	1	TRUE	TRUE	TRUE	FALSE	TRUE
F265	Medium	3.07	66.5	3.59	D	11apr.2018	3	Feed2	Batch_2	26	1	TRUE	FALSE	FALSE	0	TRUE	TRUE	FALSE	TRUE	TRUE
F266	Small	1.36	55.5	1.58	D	11apr.2018	3	Feed2	NA	25	1	TRUE	FALSE	FALSE	0	TRUE	TRUE	TRUE	FALSE	TRUE
F267	Large	5.79	75	6.76	D	11apr.2018	3	Feed2	Batch_2	27	1	TRUE	FALSE	TRUE	0	TRUE	TRUE	TRUE	TRUE	TRUE
F268	Medium	3.56	68	4.4	D	11apr.2018	3	Feed2	Batch_2	27	2	TRUE	FALSE	FALSE	0	TRUE	TRUE	TRUE	TRUE	TRUE
F269	Medium	2.71	63.5	3.21	D	11apr.2018	3	Feed2	Batch_2	25	1	TRUE	FALSE	FALSE	0	TRUE	TRUE	TRUE	TRUE	TRUE
F270	Small	1.63	56.5	1.97	D	11apr.2018	3	Feed2	NA	29	2	TRUE	FALSE	FALSE	0	TRUE	TRUE	TRUE	FALSE	FALSE
F271	Large	5.89	80	6.98	C	11apr.2018	3	Feed2	Batch_2	27	1	TRUE	FALSE	FALSE	0	TRUE	TRUE	TRUE	TRUE	TRUE
F272	Medium	2.61	65	3	C	11apr.2018	3	Feed2	Batch_2	28	2	TRUE	FALSE	FALSE	0	TRUE	TRUE	TRUE	TRUE	FALSE
F273	Small	2.34	62	2.695	C	11apr.2018	3	Feed2	Batch_2	27	0	FALSE	FALSE	FALSE	0	TRUE	TRUE	TRUE	TRUE	TRUE
F274	Medium	3.015	66	3.45	C	11apr.2018	3	Feed2	NA	28	0	FALSE	FALSE	FALSE	0	TRUE	TRUE	FALSE	FALSE	TRUE
F275	Large	4.22	74	4.91	C	11apr.2018	3	Feed2	Batch_2	28	1	TRUE	FALSE	FALSE	0	TRUE	TRUE	TRUE	TRUE	TRUE
F276	Medium	3.82	70	4.51	C	11apr.2018	3	Feed2	Batch_2	28	1	TRUE	FALSE	FALSE	0	TRUE	TRUE	FALSE	TRUE	TRUE
F277	Medium	3.24	69	3.78	C	11apr.2018	3	Feed2	Batch_2	29	1	TRUE	FALSE	TRUE	0	TRUE	TRUE	TRUE	TRUE	TRUE
F278	Medium	3.75	68	4.37	C	11apr.2018	3	Feed2	Batch_2	29	0	FALSE	FALSE	FALSE	0	TRUE	TRUE	TRUE	TRUE	TRUE
F279	Medium	3.91	70.5	4.62	C	11apr.2018	3	Feed2	Batch_2	29	1	TRUE	FALSE	FALSE	0	TRUE	TRUE	TRUE	TRUE	TRUE
F280	Medium	3.65	70	4.36	C	11apr.2018	3	Feed2	Batch_2	27	1	TRUE	FALSE	FALSE	0	TRUE	TRUE	TRUE	TRUE	TRUE
F281	Medium	3.58	70	4.2	D	11apr.2018	3	Feed2	Batch_2	27	1	TRUE	FALSE	TRUE	0	TRUE	TRUE	TRUE	TRUE	TRUE
F282	Medium	3.19	66	3.71	D	11apr.2018	3	Feed2	Batch_2	29	1	TRUE	FALSE	FALSE	1	TRUE	TRUE	FALSE	TRUE	TRUE
F283	Medium	3.06	65	3.81	D	11apr.2018	3	Feed2	Batch_2	26	2	TRUE	FALSE	FALSE	0	TRUE	TRUE	TRUE	TRUE	TRUE
F284	Large	5.25	78.5	6.02	D	11apr.2018	3	Feed2	Batch_2	28	0	FALSE	FALSE	TRUE	0	TRUE	TRUE	TRUE	TRUE	FALSE
F285	Medium	2.83	65	3.28	D	11apr.2018	3	Feed2	Batch_2	28	2	TRUE	FALSE	FALSE	0	TRUE	TRUE	TRUE	TRUE	TRUE
F286	Medium	3.23	64	4.06	D	11apr.2018	3	Feed2	NA	26	3	TRUE	FALSE	FALSE	0	TRUE	TRUE	TRUE	FALSE	TRUE
F287	Medium	3.77	72	4.38	D	11apr.2018	3	Feed2	Batch_2	28	1	TRUE	FALSE	FALSE	0	TRUE	TRUE	FALSE	TRUE	TRUE
F288	Medium	3.03	65.5	3.52	D	11apr.2018	3	Feed2	Batch_2	28	1	TRUE	FALSE	FALSE	0	TRUE	TRUE	TRUE	TRUE	TRUE
F289	Small	2.53	63	3.05	D	11apr.2018	3	Feed2	NA	28	3	TRUE	FALSE	FALSE	0	TRUE	TRUE	TRUE	FALSE	TRUE
F290	Large	4.65	76	5.48	D	11apr.2018	3	Feed2	NA	30	1	TRUE	FALSE	FALSE	0	TRUE	TRUE	TRUE	FALSE	TRUE
F291	Medium	3.14	67	3.68	C	11apr.2018	3	Feed2	Batch_2	28	1	TRUE	FALSE	FALSE	0	TRUE	FALSE	TRUE	TRUE	TRUE
F292	Large	7.83	86	9.54	C	11apr.2018	3	Feed2	Batch_3	30	0	FALSE	FALSE	FALSE	0	TRUE	FALSE	TRUE	TRUE	TRUE
F293	Small	2.46	60	2.96	C	11apr.2018	3	Feed2	Batch_3	26	2	TRUE	FALSE	FALSE	0	TRUE	FALSE	TRUE	TRUE	TRUE
F294	Medium	3.85	73	4.44	C	11apr.2018	3	Feed2	Batch_3	29	1	TRUE	FALSE	TRUE	0	TRUE	FALSE	TRUE	TRUE	TRUE
F295	Medium	2.9	64	3.33	C	11apr.2018	3	Feed2	Batch_3	27	1	TRUE	FALSE	FALSE	0	TRUE	FALSE	TRUE	TRUE	TRUE
F296	Medium	3.14	67	3.79	C	11apr.2018	3	Feed2	NA	28	0	FALSE	FALSE	FALSE	0	TRUE	FALSE	TRUE	FALSE	FALSE
F297	Medium	3.8	66.5	4.5	C	11apr.2018	3	Feed2	Batch_3	29	0	FALSE	FALSE	FALSE	0	TRUE	FALSE	TRUE	TRUE	TRUE
F298	Large	4.65	72	5.39	C	11apr.2018	3	Feed2	Batch_3	28	2	TRUE	FALSE	FALSE	0	TRUE	FALSE	TRUE	TRUE	TRUE
F299	Small	1.395	56	1.7	C	11apr.2018	3	Feed2	Batch_3	26	1	TRUE	FALSE	TRUE	1	TRUE	TRUE	TRUE	TRUE	TRUE
F300	Medium	2.72	74	3.16	C	11apr.2018	3	Feed2	Batch_3	28	0	FALSE	FALSE	FALSE	0	TRUE	TRUE	TRUE	TRUE	TRUE
F301	Medium	4.19	71	4.98	D	11apr.2018	3	Feed2	Batch_3	28	0	FALSE	FALSE	FALSE	0	TRUE	TRUE	TRUE	TRUE	TRUE
F302	Large	4.32	72	5.1	D	11apr.2018	3	Feed2	Batch_3	28	0	FALSE	FALSE	FALSE	0	TRUE	TRUE	TRUE	TRUE	TRUE
F303	Small	1.16	52.5	1.44	D	11apr.2018	3	Feed2	Batch_3	28	1	TRUE	FALSE	TRUE	2	TRUE	TRUE	TRUE	TRUE	TRUE
F304	Medium	4.1	71	4.77	D	11apr.2018	3	Feed2	Batch_3	28	1	TRUE	FALSE	FALSE	0	TRUE	TRUE	TRUE	TRUE	TRUE
F305	Medium	3.43	69	3.86	D	11apr.2018	3	Feed2	Batch_3	27	2	TRUE	FALSE	FALSE	0	TRUE	TRUE	TRUE	TRUE	TRUE
F306	Medium	3.25	66	3.78	D	11apr.2018	3	Feed2	Batch_3	27	0	FALSE	FALSE	FALSE	0	TRUE	TRUE	TRUE	TRUE	TRUE
F307	Small	1.9	59	2.21	D	11apr.2018	3	Feed2	NA	25	1	TRUE	FALSE	FALSE	1	TRUE	TRUE	TRUE	FALSE	TRUE
F308	Medium	3.84	67	4.64	D	11apr.2018	3	Feed2	NA	29	1	TRUE	FALSE	FALSE	1	TRUE	TRUE	TRUE	FALSE	FALSE
F309	Small	2.24	64	2.56	D	11apr.2018	3	Feed2	Batch_3	28	1	TRUE	FALSE	FALSE	0	TRUE	TRUE	TRUE	TRUE	TRUE
F310	Small	1.65	56	1.89	D	11apr.2018	3	Feed2	NA	28	1	TRUE	FALSE	FALSE	0	TRUE	TRUE	TRUE	FALSE	FALSE
F311	Small	1.47	60	2.19	D	12apr.2018	3	Feed2	Batch_3	27	2	TRUE	FALSE	TRUE	2	TRUE	TRUE	TRUE	TRUE	TRUE
F312	Small	1.35	52	1.605	D	12apr.2018	3	Feed2	NA	26	1	TRUE	FALSE	TRUE	1	TRUE	TRUE	TRUE	FALSE	TRUE
F313	Large	5.03	76	5.81	D	12apr.2018	3	Feed2	Batch_3	26	2	TRUE	FALSE	FALSE	0	TRUE	TRUE	TRUE	TRUE	FALSE
F314	Medium	2.85	68	3.215	D	12apr.2018	3	Feed2	Batch_3	27	2	TRUE	FALSE	FALSE	1	TRUE	TRUE	FALSE	TRUE	TRUE
F315	Small	2.03	59	2.445	D	12apr.2018	3	Feed2	Batch_3	25	2	TRUE	FALSE	TRUE	0	TRUE	TRUE	TRUE	TRUE	TRUE
F316	Large	4.92	73	5.68	D	12apr.2018	3	Feed2	Batch_3	28	2	TRUE	TRUE	FALSE	0	TRUE	TRUE	TRUE	TRUE	TRUE
F317	Small	2.54	62	2.935	D	12apr.2018	3	Feed2	Batch_3	27	1	TRUE	FALSE	FALSE	2	TRUE	TRUE	TRUE	TRUE	TRUE
F318	Small	1.45	55	1.705	D	12apr.2018	3	Feed2	Batch_3	26	2	TRUE	FALSE	FALSE	0	TRUE	TRUE	TRUE	TRUE	TRUE
F319	Large	4.37	76	5.01	D	12apr.2018	3	Feed2	NA	26	0	FALSE	FALSE	TRUE	0	TRUE	TRUE	TRUE	FALSE	FALSE
F320	Medium	3.84	69	4.42	D	12apr.2018	3	Feed2	Batch_3	27	1	TRUE	FALSE	TRUE	0	TRUE	TRUE	TRUE	TRUE	TRUE
F321	Small	1.18	52.5	1.425	C	12apr.2018	3	Feed2	Batch_3	26	2	TRUE	FALSE	FALSE	0	TRUE	TRUE	TRUE	TRUE	TRUE
F322	Small	1.325	54.5	1.55	C	12apr.2018	3	Feed2	Batch_3	26	1	TRUE	FALSE	FALSE	2	TRUE	TRUE	TRUE	TRUE	FALSE
F323	Small	0.87	49	1.04	C	12apr.2018	3	Feed2	Batch_3	24	1	TRUE	FALSE	TRUE	2	TRUE	TRUE	TRUE	TRUE	TRUE
F324	Large	5.31	74.5	6.26	C	12apr.2018	3	Feed2	Batch_3	27	0	FALSE	TRUE	FALSE	0	TRUE	TRUE	TRUE	TRUE	TRUE
F325	Medium	2.665	65	3.215	C	12apr.2018	3	Feed2	Batch_3	26	2	TRUE	FALSE	TRUE	0	TRUE	TRUE	TRUE	TRUE	TRUE
F326	Small	1.375	53.5	1.615	C	12apr.2018	3	Feed2	Batch_3	27	2	TRUE	FALSE	FALSE	0	TRUE	TRUE	TRUE	TRUE	TRUE
F327	Small	2.19	62.5	2.515	C	12apr.2018	3	Feed2	Batch_3	28	0	FALSE	FALSE	FALSE	0	TRUE	TRUE	FALSE	TRUE	TRUE
F328	Large	5.26	76	6.27	C	12apr.2018	3	Feed2	Batch_3	27	0	FALSE	FALSE	TRUE	0	TRUE	TRUE	TRUE	TRUE	TRUE
F329	Large	5.87	80.5	7.06	C	12apr.2018	3	Feed2	Batch_3	26	0	FALSE	FALSE	TRUE	0	TRUE	TRUE	TRUE	TRUE	TRUE
F330	Large	4.32	69.5	5.04	C	12apr.2018	3	Feed2	Batch_3	27	2	TRUE	FALSE	FALSE	0	TRUE	TRUE	TRUE	TRUE	FALSE
F331	Large	4.31	74.5	4.94	C	12apr.2018	3	Feed2	Batch_3	27	1	TRUE	FALSE	TRUE	0	TRUE	TRUE	TRUE	TRUE	TRUE
F332	Medium	2.64	62	3.045	C	12apr.2018	3	Feed2	Batch_3	27	0	FALSE	FALSE	TRUE	0	TRUE	TRUE	TRUE	TRUE	TRUE
F333	Medium	4.07	74.5	4.73	C	12apr.2018	3	Feed2	Batch_3	26	0	FALSE	FALSE	TRUE	0	TRUE	TRUE	TRUE	TRUE	TRUE
F334	Large	4.87	73	5.65	C	12apr.2018	3	Feed2	Batch_3	27	2	TRUE	TRUE	TRUE	0	TRUE	TRUE	TRUE	TRUE	TRUE
F335	Medium	2.865	62.5	3.46	C	12apr.2018	3	Feed2	Batch_3	27	0	FALSE	TRUE	FALSE	0	TRUE	TRUE	TRUE	TRUE	TRUE
F336	Medium	4.16	72.5	4.75	C	12apr.2018	3	Feed2	Batch_3	26	0	FALSE	FALSE	TRUE	0	TRUE	TRUE	TRUE	TRUE	TRUE
F337	Large	5	73	5.94	C	12apr.2018	3	Feed2	Batch_3	27	2	TRUE	TRUE	FALSE	0	TRUE	TRUE	TRUE	TRUE	FALSE
F338	Large	4.79	70.5	5.47	C	12apr.2018	3	Feed2	Batch_3	27	1	TRUE	TRUE	TRUE	0	TRUE	TRUE	TRUE	TRUE	TRUE
F339	Small	1.665	58	2.04	C	12apr.2018	3	Feed2	NA	25	1	TRUE	FALSE	FALSE	3	TRUE	TRUE	FALSE	FALSE	FALSE
F340	Small	1.695	57	1.97	C	12apr.2018	3	Feed2	NA	26	1	TRUE	FALSE	TRUE	2	TRUE	TRUE	TRUE	FALSE	FALSE
F341	Small	2.51	63	2.84	D	12apr.2018	3	Feed2	Batch_3	26	0	FALSE	FALSE	TRUE	2	TRUE	TRUE	TRUE	TRUE	TRUE
F342	Large	4.4	75	5.15	D	12apr.2018	3	Feed2	Batch_3	26	2	TRUE	FALSE	TRUE	1	TRUE	TRUE	TRUE	TRUE	TRUE
F343	Small	2.095	60	2.42	D	12apr.2018	3	Feed2	Batch_3	26	1	TRUE	FALSE	TRUE	0	TRUE	TRUE	TRUE	TRUE	TRUE
F344	Medium	2.82	66	2.255	D	12apr.2018	3	Feed2	Batch_3	27	2	TRUE	FALSE	FALSE	1	TRUE	TRUE	TRUE	TRUE	TRUE
F345	Medium	3.51	69	4.05	D	12apr.2018	3	Feed2	Batch_3	27	1	TRUE	FALSE	FALSE	0	TRUE	TRUE	TRUE	TRUE	TRUE
F346	Large	5.01	75	5.82	D	12apr.2018	3	Feed2	Batch_3	26	0	FALSE	FALSE	TRUE	2	TRUE	TRUE	TRUE	TRUE	TRUE
F347	Large	4.83	74	5.76	D	12apr.2018	3	Feed2	Batch_3	28	2	TRUE	FALSE	TRUE	0	TRUE	FALSE	TRUE	TRUE	FALSE
F348	Medium	2.71	62	3.105	D	12apr.2018	3	Feed2	Batch_3	28	2	TRUE	FALSE	FALSE	1	TRUE	FALSE	TRUE	TRUE	FALSE
F349	Small	2.02	59	2.435	D	12apr.2018	3	Feed2	Batch_4	25	2	TRUE	FALSE	FALSE	4	TRUE	TRUE	TRUE	TRUE	TRUE
F350	Small	2.44	63	2.915	D	12apr.2018	3	Feed2	Batch_4	28	1	TRUE	FALSE	FALSE	0	TRUE	TRUE	TRUE	TRUE	TRUE
F351	Medium	3.61	68	4.29	C	12apr.2018	3	Feed2	Batch_4	27	2	TRUE	FALSE	FALSE	0	TRUE	TRUE	TRUE	TRUE	TRUE
F352	Large	5.07	73	6.07	C	12apr.2018	3	Feed2	Batch_4	26	1	TRUE	FALSE	TRUE	0	TRUE	TRUE	TRUE	TRUE	TRUE
F353	Large	4.49	75	5.28	C	12apr.2018	3	Feed2	Batch_4	27	2	TRUE	FALSE	FALSE	0	TRUE	TRUE	TRUE	TRUE	TRUE
F354	Large	4.68	74.5	5.56	C	12apr.2018	3	Feed2	Batch_4	27	2	TRUE	FALSE	FALSE	1	TRUE	TRUE	TRUE	TRUE	TRUE
F355	Medium	3.12	66.5	3.53	C	12apr.2018	3	Feed2	Batch_4	26	1	TRUE	FALSE	FALSE	0	TRUE	FALSE	TRUE	TRUE	TRUE
F356	Large	4.58	75	5.32	C	12apr.2018	3	Feed2	Batch_4	26	0	FALSE	FALSE	FALSE	0	TRUE	FALSE	TRUE	TRUE	TRUE
F357	Large	5.5	74	6.54	C	12apr.2018	3	Feed2	Batch_4	26	1	TRUE	TRUE	FALSE	0	TRUE	FALSE	TRUE	TRUE	FALSE
F358	Small	2.325	61	2.68	C	12apr.2018	3	Feed2	Batch_4	27	0	FALSE	FALSE	FALSE	0	TRUE	FALSE	TRUE	TRUE	TRUE
F359	Medium	4.07	68	4.87	C	12apr.2018	3	Feed2	Batch_4	27	1	TRUE	TRUE	FALSE	0	TRUE	FALSE	TRUE	TRUE	TRUE
F360	Large	4.5	72	5.36	C	12apr.2018	3	Feed2	Batch_4	27	1	TRUE	TRUE	TRUE	0	TRUE	FALSE	TRUE	TRUE	TRUE
F361	Small	2.24	61	2.54	D	12apr.2018	3	Feed2	Batch_4	28	2	TRUE	FALSE	FALSE	0	TRUE	TRUE	FALSE	TRUE	TRUE
F362	Small	2.48	63	2.85	D	12apr.2018	3	Feed2	Batch_4	27	1	TRUE	FALSE	FALSE	1	TRUE	TRUE	TRUE	TRUE	TRUE
F363	Small	2.26	60	2.72	D	12apr.2018	3	Feed2	Batch_4	28	2	TRUE	FALSE	FALSE	2	TRUE	TRUE	FALSE	TRUE	TRUE
F364	Large	5.54	75	6.67	D	12apr.2018	3	Feed2	Batch_4	28	2	TRUE	FALSE	FALSE	1	TRUE	TRUE	TRUE	TRUE	FALSE
F365	Small	1.32	52	1.51	D	12apr.2018	3	Feed2	NA	23	0	FALSE	FALSE	FALSE	2	TRUE	TRUE	TRUE	FALSE	TRUE
F366	Small	1.74	58	2.09	D	12apr.2018	3	Feed2	Batch_4	26	2	TRUE	FALSE	FALSE	1	TRUE	TRUE	TRUE	TRUE	TRUE
F367	Small	2.42	63	2.72	D	12apr.2018	3	Feed2	NA	26	2	TRUE	FALSE	FALSE	1	TRUE	TRUE	TRUE	FALSE	FALSE
F368	Medium	4.15	73	4.86	D	12apr.2018	3	Feed2	Batch_4	27	0	FALSE	FALSE	FALSE	0	TRUE	TRUE	TRUE	TRUE	FALSE
F369	Small	1.875	60	2.29	D	12apr.2018	3	Feed2	Batch_4	27	2	TRUE	FALSE	FALSE	1	TRUE	TRUE	TRUE	TRUE	FALSE
F370	Large	4.64	73	5.5	D	12apr.2018	3	Feed2	Batch_4	NA	2	TRUE	FALSE	FALSE	0	TRUE	TRUE	TRUE	TRUE	FALSE
F371	Large	6.89	80.5	8.349	C	12apr.2018	3	Feed2	Batch_4	27	0	FALSE	FALSE	TRUE	0	TRUE	TRUE	TRUE	TRUE	TRUE
F372	Medium	4.12	69.5	4.84	C	12apr.2018	3	Feed2	Batch_4	27	1	TRUE	FALSE	FALSE	1	TRUE	TRUE	TRUE	TRUE	TRUE
F373	Large	4.99	73.5	5.84	C	12apr.2018	3	Feed2	Batch_4	26	1	TRUE	TRUE	TRUE	0	TRUE	TRUE	TRUE	TRUE	TRUE
F374	Large	5.26	73.5	6.1	C	12apr.2018	3	Feed2	Batch_4	27	1	TRUE	FALSE	FALSE	0	TRUE	TRUE	TRUE	TRUE	TRUE
F375	Large	4.36	72.5	5.15	C	12apr.2018	3	Feed2	Batch_4	26	1	TRUE	FALSE	TRUE	0	TRUE	TRUE	TRUE	TRUE	TRUE
F376	Large	4.55	71.5	5.27	C	12apr.2018	3	Feed2	Batch_4	27	2	TRUE	FALSE	TRUE	0	TRUE	TRUE	TRUE	TRUE	TRUE
F377	Medium	3.3	70	3.77	C	12apr.2018	3	Feed2	NA	27	1	TRUE	FALSE	TRUE	1	TRUE	FALSE	FALSE	FALSE	TRUE
F378	Small	2.31	57	2.71	C	12apr.2018	3	Feed2	Batch_4	27	3	TRUE	TRUE	TRUE	0	TRUE	FALSE	FALSE	TRUE	TRUE
F379	Small	2.05	59.5	2.4	C	12apr.2018	3	Feed2	Batch_4	26	1	TRUE	FALSE	FALSE	0	TRUE	TRUE	TRUE	TRUE	TRUE
F380	Large	5.19	76	5.78	C	12apr.2018	3	Feed2	Batch_4	28	2	TRUE	FALSE	TRUE	0	TRUE	TRUE	TRUE	TRUE	TRUE
F381	Small	1.63	56.5	2.04	D	12apr.2018	3	Feed2	Batch_4	26	2	TRUE	FALSE	FALSE	1	TRUE	TRUE	TRUE	TRUE	TRUE
F382	Small	2.415	63	2.925	D	12apr.2018	3	Feed2	Batch_4	26	1	TRUE	FALSE	TRUE	0	TRUE	TRUE	TRUE	TRUE	TRUE
F383	Small	1.965	61	2.29	D	12apr.2018	3	Feed2	Batch_4	27	1	TRUE	FALSE	FALSE	0	TRUE	TRUE	TRUE	TRUE	TRUE
F384	Small	2.095	59	2.535	D	12apr.2018	3	Feed2	Batch_4	28	2	TRUE	FALSE	FALSE	0	TRUE	TRUE	TRUE	TRUE	FALSE
F385	Small	2.25	61	2.96	D	12apr.2018	3	Feed2	NA	28	1	TRUE	FALSE	FALSE	1	TRUE	TRUE	TRUE	FALSE	FALSE
F386	Medium	4.18	71	5.01	D	12apr.2018	3	Feed2	Batch_4	27	3	TRUE	FALSE	TRUE	0	TRUE	TRUE	TRUE	TRUE	TRUE
F387	Medium	3.67	69.5	4.38	D	12apr.2018	3	Feed2	Batch_4	26	1	TRUE	FALSE	TRUE	0	TRUE	FALSE	TRUE	TRUE	FALSE
F388	Small	2.53	64.5	3.07	D	12apr.2018	3	Feed2	Batch_4	27	1	TRUE	FALSE	TRUE	0	TRUE	FALSE	TRUE	TRUE	TRUE
F389	Large	4.23	69.5	4.43	D	12apr.2018	3	Feed2	Batch_4	27	1	TRUE	TRUE	TRUE	0	TRUE	FALSE	TRUE	TRUE	TRUE
F390	Small	1.72	58	2.165	D	12apr.2018	3	Feed2	Batch_4	26	1	TRUE	FALSE	TRUE	0	TRUE	FALSE	TRUE	TRUE	TRUE
F391	Small	2.075	60	2.48	C	12apr.2018	3	Feed2	Batch_4	26	2	TRUE	FALSE	TRUE	1	TRUE	FALSE	TRUE	TRUE	TRUE
F392	Medium	2.72	64.5	3.28	C	12apr.2018	3	Feed2	Batch_4	26	1	TRUE	FALSE	TRUE	0	TRUE	FALSE	TRUE	TRUE	TRUE
F393	Large	4.52	73	5.25	C	12apr.2018	3	Feed2	Batch_4	27	0	FALSE	FALSE	TRUE	1	TRUE	FALSE	TRUE	TRUE	TRUE
F394	Large	5.05	74.5	5.91	C	12apr.2018	3	Feed2	Batch_4	27	1	TRUE	FALSE	FALSE	0	TRUE	FALSE	TRUE	TRUE	TRUE
F395	Large	4.41	72	5.05	C	12apr.2018	3	Feed2	Batch_4	26	2	TRUE	FALSE	FALSE	0	TRUE	FALSE	TRUE	TRUE	TRUE
F396	Medium	3.38	68	3.87	C	12apr.2018	3	Feed2	NA	27	0	FALSE	FALSE	FALSE	2	TRUE	FALSE	TRUE	FALSE	FALSE
F397	Large	4.62	74.5	5.61	C	12apr.2018	3	Feed2	Batch_4	27	2	TRUE	FALSE	TRUE	0	TRUE	FALSE	TRUE	TRUE	TRUE
F398	Large	4.41	74.5	5.21	C	12apr.2018	3	Feed2	Batch_4	27	0	FALSE	FALSE	TRUE	0	TRUE	FALSE	TRUE	TRUE	TRUE
F399	Small	2.41	64.5	2.75	C	12apr.2018	3	Feed2	Batch_4	27	1	TRUE	FALSE	TRUE	1	TRUE	TRUE	TRUE	TRUE	TRUE
F400	Medium	4.17	69.5	5.07	C	12apr.2018	3	Feed2	Batch_4	27	1	TRUE	TRUE	TRUE	0	TRUE	TRUE	TRUE	TRUE	TRUE
F401	Large	4.26	72.5	4.91	D	12apr.2018	3	Feed2	Batch_4	27	2	TRUE	FALSE	TRUE	0	TRUE	TRUE	TRUE	TRUE	TRUE
F402	Small	2.26	62	2.59	D	12apr.2018	3	Feed2	NA	26	1	TRUE	FALSE	TRUE	1	TRUE	TRUE	TRUE	FALSE	FALSE
F403	Large	4.67	70	5.74	D	12apr.2018	3	Feed2	Batch_4	26	2	TRUE	TRUE	TRUE	0	TRUE	TRUE	TRUE	TRUE	FALSE
F404	Medium	3.27	67	3.8	D	12apr.2018	3	Feed2	Batch_4	27	1	TRUE	FALSE	TRUE	0	TRUE	FALSE	TRUE	TRUE	TRUE
F405	Medium	4.01	72	4.64	D	12apr.2018	3	Feed2	Batch_4	27	1	TRUE	FALSE	TRUE	0	TRUE	FALSE	TRUE	TRUE	TRUE
F406	Small	2.05	60.5	2.5	D	12apr.2018	3	Feed2	Batch_4	27	1	TRUE	FALSE	TRUE	0	TRUE	TRUE	FALSE	TRUE	FALSE
F407	Medium	3.62	67	4.34	D	12apr.2018	3	Feed2	Batch_4	27	1	TRUE	TRUE	FALSE	0	TRUE	TRUE	TRUE	TRUE	FALSE
F408	Small	2.33	61	2.66	D	12apr.2018	3	Feed2	Batch_4	27	1	TRUE	FALSE	TRUE	0	TRUE	TRUE	TRUE	TRUE	TRUE
F409	Small	2.29	62	2.66	D	12apr.2018	3	Feed2	Batch_4	26	1	TRUE	FALSE	TRUE	0	TRUE	TRUE	TRUE	TRUE	FALSE
F410	Small	2.21	61	2.59	D	12apr.2018	3	Feed2	NA	26	1	TRUE	FALSE	TRUE	2	TRUE	TRUE	TRUE	FALSE	TRUE
F411	Medium	3.3	67.5	3.82	C	12apr.2018	3	Feed2	Batch_4	26	1	TRUE	TRUE	TRUE	0	TRUE	TRUE	FALSE	TRUE	TRUE
F412	Small	2.575	63.5	2.935	C	12apr.2018	3	Feed2	NA	25	2	TRUE	FALSE	TRUE	1	TRUE	TRUE	TRUE	FALSE	TRUE
F413	Medium	3.88	73	4.45	C	12apr.2018	3	Feed2	NA	26	2	TRUE	FALSE	TRUE	1	TRUE	TRUE	FALSE	FALSE	TRUE
F414	Large	4.97	75.5	5.84	C	12apr.2018	3	Feed2	NA	27	0	FALSE	TRUE	TRUE	0	TRUE	TRUE	FALSE	FALSE	TRUE
F415	Medium	3.08	65.5	3.6	C	12apr.2018	3	Feed2	Batch_4	27	0	FALSE	FALSE	FALSE	0	TRUE	TRUE	TRUE	TRUE	TRUE
F416	Large	5.84	74.5	6.87	C	12apr.2018	3	Feed2	NA	26	2	TRUE	TRUE	TRUE	0	TRUE	TRUE	FALSE	FALSE	FALSE
F417	Small	2.31	60	2.695	C	12apr.2018	3	Feed2	NA	27	2	TRUE	TRUE	TRUE	0	TRUE	TRUE	TRUE	FALSE	TRUE
F418	Small	2.36	61	2.76	C	12apr.2018	3	Feed2	NA	27	0	FALSE	FALSE	FALSE	0	TRUE	TRUE	FALSE	FALSE	TRUE
F419	Medium	2.91	64.5	3.36	C	12apr.2018	3	Feed2	Batch_4	25	2	TRUE	FALSE	FALSE	0	TRUE	TRUE	FALSE	TRUE	TRUE
F420	Small	1.695	58.5	2.08	C	12apr.2018	3	Feed2	Batch_4	26	2	TRUE	FALSE	TRUE	0	TRUE	TRUE	FALSE	TRUE	TRUE
F421	Large	6.29	81	7.57	C	13apr.2018	7	Feed1	NA	27	1	TRUE	FALSE	FALSE	0	TRUE	TRUE	FALSE	FALSE	TRUE
F422	Large	4.72	72	5.62	C	13apr.2018	7	Feed1	NA	28	2	TRUE	FALSE	FALSE	0	TRUE	TRUE	TRUE	FALSE	TRUE
F423	Large	5.4	73	6.35	C	13apr.2018	7	Feed1	NA	27	1	TRUE	TRUE	FALSE	0	TRUE	TRUE	FALSE	FALSE	FALSE
F424	Large	5.13	74.5	5.92	C	13apr.2018	7	Feed1	NA	26	1	TRUE	FALSE	FALSE	0	TRUE	TRUE	TRUE	FALSE	TRUE
F425	Large	4.88	72.5	5.58	C	13apr.2018	7	Feed1	NA	26	2	TRUE	TRUE	TRUE	0	TRUE	TRUE	TRUE	FALSE	FALSE
F426	Large	5.29	74.5	6.27	C	13apr.2018	7	Feed1	NA	26	2	TRUE	TRUE	FALSE	0	TRUE	TRUE	TRUE	FALSE	TRUE
F427	Large	5.24	77	6.04	C	13apr.2018	7	Feed1	NA	26	0	FALSE	FALSE	FALSE	0	TRUE	TRUE	FALSE	FALSE	TRUE
F428	Large	4.56	75	5.4	C	13apr.2018	7	Feed1	NA	26	0	FALSE	FALSE	FALSE	0	TRUE	TRUE	FALSE	FALSE	TRUE
F429	Large	6.31	79.5	7.1	C	13apr.2018	7	Feed1	NA	27	0	FALSE	FALSE	FALSE	0	TRUE	TRUE	TRUE	FALSE	FALSE
F430	Large	5.42	72.5	6.25	C	13apr.2018	7	Feed1	NA	26	2	TRUE	TRUE	FALSE	1	TRUE	TRUE	FALSE	FALSE	TRUE
F431	Medium	4.14	73.5	4.72	E	13apr.2018	7	Feed1	NA	26	2	TRUE	FALSE	TRUE	0	FALSE	FALSE	FALSE	FALSE	TRUE
F432	Large	4.93	73	5.74	E	13apr.2018	7	Feed1	NA	26	1	TRUE	FALSE	FALSE	0	TRUE	TRUE	FALSE	FALSE	TRUE
F433	Large	4.81	72.5	5.73	E	13apr.2018	7	Feed1	NA	24	2	TRUE	TRUE	FALSE	0	TRUE	TRUE	TRUE	FALSE	TRUE
F434	Large	5.59	80	6.57	E	13apr.2018	7	Feed1	NA	26	0	FALSE	FALSE	FALSE	0	TRUE	TRUE	TRUE	FALSE	FALSE
F435	Medium	3.77	71	4.42	E	13apr.2018	7	Feed1	NA	23	0	FALSE	FALSE	TRUE	1	TRUE	TRUE	TRUE	FALSE	FALSE
F436	Large	5.61	76.5	6.48	E	13apr.2018	7	Feed1	NA	24	1	TRUE	FALSE	TRUE	0	TRUE	TRUE	FALSE	FALSE	TRUE
F437	Large	5.64	75	6.54	E	13apr.2018	7	Feed1	NA	26	0	FALSE	TRUE	FALSE	0	TRUE	TRUE	FALSE	FALSE	TRUE
F438	Large	5.17	77	5.9	E	13apr.2018	7	Feed1	NA	28	1	TRUE	FALSE	FALSE	0	TRUE	TRUE	TRUE	FALSE	TRUE
F439	Medium	4.15	70	4.9	E	13apr.2018	7	Feed1	NA	27	1	TRUE	TRUE	TRUE	0	TRUE	TRUE	FALSE	FALSE	TRUE
F440	Large	4.29	71	5.01	E	13apr.2018	7	Feed1	NA	26	0	FALSE	FALSE	FALSE	0	TRUE	TRUE	TRUE	FALSE	TRUE
F441	Large	4.38	74	4.95	C	13apr.2018	7	Feed1	NA	25	1	TRUE	FALSE	FALSE	1	TRUE	TRUE	TRUE	FALSE	TRUE
F442	Large	6.17	80	7.2	C	13apr.2018	7	Feed1	NA	26	2	TRUE	FALSE	FALSE	0	TRUE	TRUE	FALSE	FALSE	TRUE
F443	Large	4.33	70	5.01	C	13apr.2018	7	Feed1	NA	26	1	TRUE	TRUE	FALSE	0	TRUE	TRUE	TRUE	FALSE	TRUE
F444	Large	4.22	74	4.99	C	13apr.2018	7	Feed1	NA	26	2	TRUE	FALSE	FALSE	0	TRUE	TRUE	FALSE	FALSE	TRUE
F445	Small	1.11	52.5	1.33	C	13apr.2018	7	Feed1	NA	24	3	TRUE	FALSE	FALSE	0	TRUE	TRUE	TRUE	FALSE	FALSE
F446	Large	5.11	76	5.83	C	13apr.2018	7	Feed1	NA	27	0	FALSE	FALSE	FALSE	0	TRUE	TRUE	TRUE	FALSE	TRUE
F447	Large	4.5	72.5	5.23	C	13apr.2018	7	Feed1	NA	25	0	FALSE	TRUE	FALSE	0	TRUE	TRUE	TRUE	FALSE	TRUE
F448	Small	1.58	58	1.775	C	13apr.2018	7	Feed1	NA	24	1	TRUE	FALSE	FALSE	0	TRUE	TRUE	TRUE	FALSE	TRUE
F449	Large	4.94	73	5.64	C	13apr.2018	7	Feed1	NA	26	1	TRUE	TRUE	FALSE	0	TRUE	TRUE	FALSE	FALSE	TRUE
F450	Small	1.645	60	1.85	C	13apr.2018	7	Feed1	NA	25	1	TRUE	FALSE	FALSE	0	TRUE	TRUE	TRUE	FALSE	FALSE
F451	Large	4.84	74	5.62	E	13apr.2018	7	Feed1	NA	26	2	TRUE	FALSE	FALSE	0	TRUE	TRUE	FALSE	FALSE	TRUE
F452	Large	4.75	73	5.48	E	13apr.2018	7	Feed1	NA	27	3	TRUE	FALSE	FALSE	0	TRUE	FALSE	FALSE	FALSE	TRUE
F454	Large	4.32	72	5	E	13apr.2018	7	Feed1	NA	26	3	TRUE	FALSE	TRUE	0	TRUE	FALSE	FALSE	FALSE	TRUE
F455	Large	5	75	5.78	E	13apr.2018	7	Feed1	NA	26	3	TRUE	TRUE	TRUE	0	TRUE	FALSE	FALSE	FALSE	TRUE
F456	Small	1.98	58.5	2.17	E	13apr.2018	7	Feed1	NA	25	0	FALSE	FALSE	FALSE	0	TRUE	FALSE	TRUE	FALSE	FALSE
F457	Small	1.04	52	1.23	E	13apr.2018	7	Feed1	NA	23	3	TRUE	FALSE	TRUE	1	TRUE	FALSE	FALSE	FALSE	TRUE
F458	Small	1.12	51	1.36	E	13apr.2018	7	Feed1	NA	23	3	TRUE	FALSE	TRUE	0	TRUE	FALSE	TRUE	FALSE	FALSE
F459	Small	0.96	52	1.17	E	13apr.2018	7	Feed1	NA	24	3	TRUE	FALSE	TRUE	0	TRUE	FALSE	TRUE	FALSE	TRUE
F460	Medium	4	64	4.6	E	13apr.2018	7	Feed1	NA	27	2	TRUE	TRUE	FALSE	0	TRUE	TRUE	FALSE	FALSE	TRUE
F461	Medium	3.89	69.5	4.52	C	13apr.2018	7	Feed1	NA	27	2	TRUE	FALSE	FALSE	0	TRUE	TRUE	TRUE	FALSE	TRUE
F462	Medium	4.11	68	4.84	C	13apr.2018	7	Feed1	NA	27	2	TRUE	TRUE	FALSE	0	TRUE	FALSE	FALSE	FALSE	TRUE
F463	Medium	4.1	69	4.87	C	13apr.2018	7	Feed1	NA	26	2	TRUE	FALSE	TRUE	0	TRUE	FALSE	FALSE	FALSE	TRUE

## Sheet: S6. ENA accessions
Data S6. ENA sample and run accessions.
Fish.ID	Sample.type	Dataset	ENA.sample.accession	Run.name	ENA.run.accession
F001	gill tissue	Host Genome	ERS16476508	F001_HostG	ERR12121593
F002	gill tissue	Host Genome	ERS16476586	F002_HostG	ERR12121637
F003	gill tissue	Host Genome	ERS16476604	F003_HostG	ERR12121690
F004	gill tissue	Host Genome	ERS16476615	F004_HostG	ERR12121726
F005	gill tissue	Host Genome	ERS16476658	F005_HostG	ERR12121757
F006	gill tissue	Host Genome	ERS16476668	F006_HostG	ERR12121812
F007	gill tissue	Host Genome	ERS16476677	F007_HostG	ERR12121884
F008	gill tissue	Host Genome	ERS16476678	F008_HostG	ERR12121946
F010	gill tissue	Host Genome	ERS16476509	F010_HostG	ERR12121962
F011	gill tissue	Host Genome	ERS16476516	F011_HostG	ERR12121965
F012	gill tissue	Host Genome	ERS16476520	F012_HostG	ERR12121966
F013	gill tissue	Host Genome	ERS16476525	F013_HostG	ERR12121967
F014	gill tissue	Host Genome	ERS16476532	F014_HostG	ERR12122052
F015	gill tissue	Host Genome	ERS16476541	F015_HostG	ERR12122126
F016	gill tissue	Host Genome	ERS16476549	F016_HostG	ERR12122210
F017	gill tissue	Host Genome	ERS16476560	F017_HostG	ERR12122358
F018	gill tissue	Host Genome	ERS16476568	F018_HostG	ERR12122523
F019	gill tissue	Host Genome	ERS16476578	F019_HostG	ERR12122524
F020	gill tissue	Host Genome	ERS16476587	F020_HostG	ERR12122526
F022	gill tissue	Host Genome	ERS16476596	F022_HostG	ERR12122527
F023	gill tissue	Host Genome	ERS16476597	F023_HostG	ERR12122531
F024	gill tissue	Host Genome	ERS16476598	F024_HostG	ERR12122532
F025	gill tissue	Host Genome	ERS16476599	F025_HostG	ERR12122533
F026	gill tissue	Host Genome	ERS16476600	F026_HostG	ERR12122534
F027	gill tissue	Host Genome	ERS16476601	F027_HostG	ERR12122535
F028	gill tissue	Host Genome	ERS16476602	F028_HostG	ERR12122536
F029	gill tissue	Host Genome	ERS16476603	F029_HostG	ERR12122537
F030	gill tissue	Host Genome	ERS16476605	F030_HostG	ERR12122648
F031	gill tissue	Host Genome	ERS16476606	F031_HostG	ERR12122649
F032	gill tissue	Host Genome	ERS16476607	F032_HostG	ERR12122650
F033	gill tissue	Host Genome	ERS16476608	F033_HostG	ERR12122651
F034	gill tissue	Host Genome	ERS16476609	F034_HostG	ERR12122652
F035	gill tissue	Host Genome	ERS16476610	F035_HostG	ERR12122653
F036	gill tissue	Host Genome	ERS16476611	F036_HostG	ERR12122654
F037	gill tissue	Host Genome	ERS16476612	F037_HostG	ERR12122655
F038	gill tissue	Host Genome	ERS16476613	F038_HostG	ERR12122656
F039	gill tissue	Host Genome	ERS16476614	F039_HostG	ERR12122657
F040	gill tissue	Host Genome	ERS16476616	F040_HostG	ERR12122658
F041	gill tissue	Host Genome	ERS16476617	F041_HostG	ERR12122659
F042	gill tissue	Host Genome	ERS16476618	F042_HostG	ERR12122660
F043	gill tissue	Host Genome	ERS16476628	F043_HostG	ERR12122661
F044	gill tissue	Host Genome	ERS16476638	F044_HostG	ERR12122662
F045	gill tissue	Host Genome	ERS16476649	F045_HostG	ERR12122686
F046	gill tissue	Host Genome	ERS16476652	F046_HostG	ERR12122687
F047	gill tissue	Host Genome	ERS16476655	F047_HostG	ERR12122690
F048	gill tissue	Host Genome	ERS16476656	F048_HostG	ERR12122691
F049	gill tissue	Host Genome	ERS16476657	F049_HostG	ERR12122692
F050	gill tissue	Host Genome	ERS16476659	F050_HostG	ERR12122716
F051	gill tissue	Host Genome	ERS16476660	F051_HostG	ERR12122717
F053	gill tissue	Host Genome	ERS16476661	F053_HostG	ERR12122718
F054	gill tissue	Host Genome	ERS16476662	F054_HostG	ERR12122719
F055	gill tissue	Host Genome	ERS16476663	F055_HostG	ERR12122720
F056	gill tissue	Host Genome	ERS16476664	F056_HostG	ERR12122721
F057	gill tissue	Host Genome	ERS16476665	F057_HostG	ERR12122722
F058	gill tissue	Host Genome	ERS16476666	F058_HostG	ERR12122723
F059	gill tissue	Host Genome	ERS16476667	F059_HostG	ERR12122724
F060	gill tissue	Host Genome	ERS16476669	F060_HostG	ERR12122725
F062	gill tissue	Host Genome	ERS16476670	F062_HostG	ERR12122726
F063	gill tissue	Host Genome	ERS16476671	F063_HostG	ERR12122727
F064	gill tissue	Host Genome	ERS16476672	F064_HostG	ERR12122728
F065	gill tissue	Host Genome	ERS16476673	F065_HostG	ERR12122729
F066	gill tissue	Host Genome	ERS16476674	F066_HostG	ERR12122730
F068	gill tissue	Host Genome	ERS16476675	F068_HostG	ERR12122731
F069	gill tissue	Host Genome	ERS16476676	F069_HostG	ERR12122732
F082	gill tissue	Host Genome	ERS16476679	F082_HostG	ERR12122733
F083	gill tissue	Host Genome	ERS16476680	F083_HostG	ERR12122734
F084	gill tissue	Host Genome	ERS16476681	F084_HostG	ERR12122735
F085	gill tissue	Host Genome	ERS16476682	F085_HostG	ERR12122736
F086	gill tissue	Host Genome	ERS16476683	F086_HostG	ERR12122737
F087	gill tissue	Host Genome	ERS16476684	F087_HostG	ERR12122738
F090	gill tissue	Host Genome	ERS16476685	F090_HostG	ERR12122739
F091	gill tissue	Host Genome	ERS16476686	F091_HostG	ERR12122740
F092	gill tissue	Host Genome	ERS16476687	F092_HostG	ERR12122741
F093	gill tissue	Host Genome	ERS16476688	F093_HostG	ERR12122742
F094	gill tissue	Host Genome	ERS16476689	F094_HostG	ERR12122743
F095	gill tissue	Host Genome	ERS16476690	F095_HostG	ERR12122744
F097	gill tissue	Host Genome	ERS16476691	F097_HostG	ERR12122786
F098	gill tissue	Host Genome	ERS16476692	F098_HostG	ERR12122787
F099	gill tissue	Host Genome	ERS16476693	F099_HostG	ERR12122788
F101	gill tissue	Host Genome	ERS16476510	F101_HostG	ERR12122789
F102	gill tissue	Host Genome	ERS16476511	F102_HostG	ERR12122790
F103	gill tissue	Host Genome	ERS16476512	F103_HostG	ERR12122791
F104	gill tissue	Host Genome	ERS16476513	F104_HostG	ERR12122792
F107	gill tissue	Host Genome	ERS16476514	F107_HostG	ERR12122799
F108	gill tissue	Host Genome	ERS16476515	F108_HostG	ERR12122800
F110	gill tissue	Host Genome	ERS16476517	F110_HostG	ERR12122801
F111	gill tissue	Host Genome	ERS16476518	F111_HostG	ERR12122802
F112	gill tissue	Host Genome	ERS16476519	F112_HostG	ERR12122804
F125	gill tissue	Host Genome	ERS16476521	F125_HostG	ERR12122805
F126	gill tissue	Host Genome	ERS16476522	F126_HostG	ERR12123910
F127	gill tissue	Host Genome	ERS16476523	F127_HostG	ERR12123911
F128	gill tissue	Host Genome	ERS16476524	F128_HostG	ERR12123912
F130	gill tissue	Host Genome	ERS16476526	F130_HostG	ERR12123925
F131	gill tissue	Host Genome	ERS16476527	F131_HostG	ERR12123926
F134	gill tissue	Host Genome	ERS16476528	F134_HostG	ERR12123927
F135	gill tissue	Host Genome	ERS16476529	F135_HostG	ERR12123928
F136	gill tissue	Host Genome	ERS16476530	F136_HostG	ERR12123929
F139	gill tissue	Host Genome	ERS16476531	F139_HostG	ERR12123946
F140	gill tissue	Host Genome	ERS16476533	F140_HostG	ERR12123963
F142	gill tissue	Host Genome	ERS16476534	F142_HostG	ERR12123964
F143	gill tissue	Host Genome	ERS16476535	F143_HostG	ERR12124213
F144	gill tissue	Host Genome	ERS16476536	F144_HostG	ERR12124216
F145	gill tissue	Host Genome	ERS16476537	F145_HostG	ERR12124235
F146	gill tissue	Host Genome	ERS16476538	F146_HostG	ERR12124238
F147	gill tissue	Host Genome	ERS16476539	F147_HostG	ERR12125303
F148	gill tissue	Host Genome	ERS16476540	F148_HostG	ERR12128291
F150	gill tissue	Host Genome	ERS16476542	F150_HostG	ERR12128619
F151	gill tissue	Host Genome	ERS16476543	F151_HostG	ERR12129840
F152	gill tissue	Host Genome	ERS16476544	F152_HostG	ERR12131112
F154	gill tissue	Host Genome	ERS16476545	F154_HostG	ERR12131115
F157	gill tissue	Host Genome	ERS16476546	F157_HostG	ERR12131118
F158	gill tissue	Host Genome	ERS16476547	F158_HostG	ERR12131131
F159	gill tissue	Host Genome	ERS16476548	F159_HostG	ERR12131133
F160	gill tissue	Host Genome	ERS16476550	F160_HostG	ERR12131150
F161	gill tissue	Host Genome	ERS16476551	F161_HostG	ERR12131172
F162	gill tissue	Host Genome	ERS16476552	F162_HostG	ERR12131173
F163	gill tissue	Host Genome	ERS16476553	F163_HostG	ERR12131203
F164	gill tissue	Host Genome	ERS16476554	F164_HostG	ERR12131204
F165	gill tissue	Host Genome	ERS16476555	F165_HostG	ERR12131206
F166	gill tissue	Host Genome	ERS16476556	F166_HostG	ERR12131207
F167	gill tissue	Host Genome	ERS16476557	F167_HostG	ERR12131210
F168	gill tissue	Host Genome	ERS16476558	F168_HostG	ERR12131611
F169	gill tissue	Host Genome	ERS16476559	F169_HostG	ERR12131612
F170	gill tissue	Host Genome	ERS16476561	F170_HostG	ERR12131644
F171	gill tissue	Host Genome	ERS16476562	F171_HostG	ERR12131647
F173	gill tissue	Host Genome	ERS16476563	F173_HostG	ERR12131649
F174	gill tissue	Host Genome	ERS16476564	F174_HostG	ERR12131651
F175	gill tissue	Host Genome	ERS16476565	F175_HostG	ERR12131653
F178	gill tissue	Host Genome	ERS16476566	F178_HostG	ERR12131654
F179	gill tissue	Host Genome	ERS16476567	F179_HostG	ERR12131660
F180	gill tissue	Host Genome	ERS16476569	F180_HostG	ERR12131677
F181	gill tissue	Host Genome	ERS16476570	F181_HostG	ERR12131678
F182	gill tissue	Host Genome	ERS16476571	F182_HostG	ERR12131680
F183	gill tissue	Host Genome	ERS16476572	F183_HostG	ERR12131682
F184	gill tissue	Host Genome	ERS16476573	F184_HostG	ERR12131684
F185	gill tissue	Host Genome	ERS16476574	F185_HostG	ERR12131685
F187	gill tissue	Host Genome	ERS16476575	F187_HostG	ERR12131689
F188	gill tissue	Host Genome	ERS16476576	F188_HostG	ERR12131690
F189	gill tissue	Host Genome	ERS16476577	F189_HostG	ERR12131694
F191	gill tissue	Host Genome	ERS16476579	F191_HostG	ERR12131695
F192	gill tissue	Host Genome	ERS16476580	F192_HostG	ERR12131697
F194	gill tissue	Host Genome	ERS16476581	F194_HostG	ERR12131699
F195	gill tissue	Host Genome	ERS16476582	F195_HostG	ERR12131701
F196	gill tissue	Host Genome	ERS16476583	F196_HostG	ERR12131703
F197	gill tissue	Host Genome	ERS16476584	F197_HostG	ERR12131704
F198	gill tissue	Host Genome	ERS16476585	F198_HostG	ERR12131826
F200	gill tissue	Host Genome	ERS16476588	F200_HostG	ERR12132082
F201	gill tissue	Host Genome	ERS16476589	F201_HostG	ERR12132084
F202	gill tissue	Host Genome	ERS16476590	F202_HostG	ERR12132085
F203	gill tissue	Host Genome	ERS16476591	F203_HostG	ERR12132205
F204	gill tissue	Host Genome	ERS16476592	F204_HostG	ERR12140520
F205	gill tissue	Host Genome	ERS16476593	F205_HostG	ERR12140540
F207	gill tissue	Host Genome	ERS16476594	F207_HostG	ERR12140600
F208	gill tissue	Host Genome	ERS16476595	F208_HostG	ERR12140622
F228	gill tissue	Host Genome	ERS16476694	F228_HostG	ERR12140627
F230	gill tissue	Host Genome	ERS16476695	F230_HostG	ERR12140629
F231	gill tissue	Host Genome	ERS16476696	F231_HostG	ERR12140632
F232	gill tissue	Host Genome	ERS16476697	F232_HostG	ERR12140636
F233	gill tissue	Host Genome	ERS16476698	F233_HostG	ERR12140641
F234	gill tissue	Host Genome	ERS16476699	F234_HostG	ERR12140643
F243	gill tissue	Host Genome	ERS16476700	F243_HostG_run1	ERR12140646
F243	gill tissue	Host Genome	ERS16476700	F243_HostG_run2	ERR12140838
F244	gill tissue	Host Genome	ERS16476701	F244_HostG_run1	ERR12140850
F244	gill tissue	Host Genome	ERS16476701	F244_HostG_run2	ERR12140866
F245	gill tissue	Host Genome	ERS16476702	F245_HostG	ERR12140895
F246	gill tissue	Host Genome	ERS16476703	F246_HostG_run1	ERR12140911
F246	gill tissue	Host Genome	ERS16476703	F246_HostG_run2	ERR12140928
F247	gill tissue	Host Genome	ERS16476704	F247_HostG_run1	ERR12140935
F247	gill tissue	Host Genome	ERS16476704	F247_HostG_run2	ERR12140937
F248	gill tissue	Host Genome	ERS16476705	F248_HostG_run1	ERR12140939
F248	gill tissue	Host Genome	ERS16476705	F248_HostG_run2	ERR12140940
F249	gill tissue	Host Genome	ERS16476706	F249_HostG_run1	ERR12140941
F249	gill tissue	Host Genome	ERS16476706	F249_HostG_run2	ERR12140942
F250	gill tissue	Host Genome	ERS16476707	F250_HostG_run1	ERR12140943
F250	gill tissue	Host Genome	ERS16476707	F250_HostG_run2	ERR12140944
F259	gill tissue	Host Genome	ERS16476708	F259_HostG	ERR12140945
F260	gill tissue	Host Genome	ERS16476709	F260_HostG	ERR12140947
F261	gill tissue	Host Genome	ERS16476710	F261_HostG	ERR12140948
F262	gill tissue	Host Genome	ERS16476711	F262_HostG	ERR12140951
F263	gill tissue	Host Genome	ERS16476712	F263_HostG	ERR12140984
F264	gill tissue	Host Genome	ERS16476713	F264_HostG	ERR12141020
F265	gill tissue	Host Genome	ERS16476714	F265_HostG	ERR12141021
F266	gill tissue	Host Genome	ERS16476715	F266_HostG	ERR12141022
F267	gill tissue	Host Genome	ERS16476716	F267_HostG	ERR12141023
F268	gill tissue	Host Genome	ERS16476717	F268_HostG	ERR12141024
F269	gill tissue	Host Genome	ERS16476718	F269_HostG	ERR12141025
F270	gill tissue	Host Genome	ERS16476719	F270_HostG	ERR12141026
F271	gill tissue	Host Genome	ERS16476720	F271_HostG	ERR12141027
F272	gill tissue	Host Genome	ERS16476721	F272_HostG	ERR12141028
F273	gill tissue	Host Genome	ERS16476722	F273_HostG	ERR12141029
F274	gill tissue	Host Genome	ERS16476723	F274_HostG	ERR12141030
F275	gill tissue	Host Genome	ERS16476724	F275_HostG	ERR12141031
F276	gill tissue	Host Genome	ERS16476725	F276_HostG	ERR12141032
F277	gill tissue	Host Genome	ERS16476726	F277_HostG	ERR12141033
F278	gill tissue	Host Genome	ERS16476727	F278_HostG	ERR12141034
F279	gill tissue	Host Genome	ERS16476728	F279_HostG	ERR12141035
F280	gill tissue	Host Genome	ERS16476729	F280_HostG	ERR12141036
F281	gill tissue	Host Genome	ERS16476730	F281_HostG	ERR12141037
F282	gill tissue	Host Genome	ERS16476731	F282_HostG	ERR12141038
F283	gill tissue	Host Genome	ERS16476732	F283_HostG_run1	ERR12141039
F283	gill tissue	Host Genome	ERS16476732	F283_HostG_run2	ERR12141040
F284	gill tissue	Host Genome	ERS16476733	F284_HostG_run1	ERR12141041
F284	gill tissue	Host Genome	ERS16476733	F284_HostG_run2	ERR12141042
F285	gill tissue	Host Genome	ERS16476734	F285_HostG_run1	ERR12141043
F285	gill tissue	Host Genome	ERS16476734	F285_HostG_run2	ERR12141044
F286	gill tissue	Host Genome	ERS16476735	F286_HostG_run1	ERR12141045
F286	gill tissue	Host Genome	ERS16476735	F286_HostG_run2	ERR12141046
F287	gill tissue	Host Genome	ERS16476736	F287_HostG_run1	ERR12141047
F287	gill tissue	Host Genome	ERS16476736	F287_HostG_run2	ERR12141048
F288	gill tissue	Host Genome	ERS16476737	F288_HostG_run1	ERR12141049
F288	gill tissue	Host Genome	ERS16476737	F288_HostG_run2	ERR12141050
F289	gill tissue	Host Genome	ERS16476738	F289_HostG_run1	ERR12141051
F289	gill tissue	Host Genome	ERS16476738	F289_HostG_run2	ERR12141052
F290	gill tissue	Host Genome	ERS16476739	F290_HostG_run1	ERR12141053
F290	gill tissue	Host Genome	ERS16476739	F290_HostG_run2	ERR12141054
F299	gill tissue	Host Genome	ERS16476740	F299_HostG	ERR12141055
F300	gill tissue	Host Genome	ERS16476741	F300_HostG	ERR12141056
F301	gill tissue	Host Genome	ERS16476742	F301_HostG	ERR12141057
F302	gill tissue	Host Genome	ERS16476743	F302_HostG	ERR12141058
F303	gill tissue	Host Genome	ERS16476744	F303_HostG	ERR12141059
F304	gill tissue	Host Genome	ERS16476745	F304_HostG	ERR12141204
F305	gill tissue	Host Genome	ERS16476746	F305_HostG	ERR12141205
F306	gill tissue	Host Genome	ERS16476747	F306_HostG	ERR12141206
F315	gill tissue	Host Genome	ERS16476748	F315_HostG	ERR12141207
F316	gill tissue	Host Genome	ERS16476749	F316_HostG	ERR12141208
F317	gill tissue	Host Genome	ERS16476750	F317_HostG	ERR12141209
F318	gill tissue	Host Genome	ERS16476751	F318_HostG	ERR12141210
F319	gill tissue	Host Genome	ERS16476752	F319_HostG	ERR12141211
F320	gill tissue	Host Genome	ERS16476753	F320_HostG	ERR12141212
F321	gill tissue	Host Genome	ERS16476754	F321_HostG	ERR12141213
F322	gill tissue	Host Genome	ERS16476755	F322_HostG	ERR12141214
F323	gill tissue	Host Genome	ERS16476756	F323_HostG	ERR12141215
F324	gill tissue	Host Genome	ERS16476757	F324_HostG	ERR12141216
F325	gill tissue	Host Genome	ERS16476758	F325_HostG	ERR12141217
F326	gill tissue	Host Genome	ERS16476759	F326_HostG	ERR12141218
F327	gill tissue	Host Genome	ERS16476760	F327_HostG	ERR12141219
F328	gill tissue	Host Genome	ERS16476761	F328_HostG	ERR12141220
F329	gill tissue	Host Genome	ERS16476762	F329_HostG	ERR12141221
F330	gill tissue	Host Genome	ERS16476763	F330_HostG	ERR12141232
F331	gill tissue	Host Genome	ERS16476764	F331_HostG	ERR12141242
F332	gill tissue	Host Genome	ERS16476765	F332_HostG	ERR12141247
F333	gill tissue	Host Genome	ERS16476766	F333_HostG	ERR12141252
F334	gill tissue	Host Genome	ERS16476767	F334_HostG	ERR12141253
F335	gill tissue	Host Genome	ERS16476768	F335_HostG	ERR12141254
F336	gill tissue	Host Genome	ERS16476769	F336_HostG	ERR12141255
F337	gill tissue	Host Genome	ERS16476770	F337_HostG	ERR12141256
F338	gill tissue	Host Genome	ERS16476771	F338_HostG	ERR12141257
F339	gill tissue	Host Genome	ERS16476772	F339_HostG	ERR12141258
F340	gill tissue	Host Genome	ERS16476773	F340_HostG	ERR12141259
F341	gill tissue	Host Genome	ERS16476774	F341_HostG	ERR12141260
F342	gill tissue	Host Genome	ERS16476775	F342_HostG	ERR12141261
F343	gill tissue	Host Genome	ERS16476776	F343_HostG	ERR12141262
F344	gill tissue	Host Genome	ERS16476777	F344_HostG	ERR12141263
F345	gill tissue	Host Genome	ERS16476778	F345_HostG	ERR12141264
F346	gill tissue	Host Genome	ERS16476779	F346_HostG	ERR12141265
F349	gill tissue	Host Genome	ERS16476780	F349_HostG	ERR12141266
F350	gill tissue	Host Genome	ERS16476781	F350_HostG	ERR12141267
F351	gill tissue	Host Genome	ERS16476782	F351_HostG	ERR12141268
F352	gill tissue	Host Genome	ERS16476783	F352_HostG	ERR12141269
F353	gill tissue	Host Genome	ERS16476784	F353_HostG	ERR12141270
F354	gill tissue	Host Genome	ERS16476785	F354_HostG	ERR12141271
F379	gill tissue	Host Genome	ERS16476786	F379_HostG	ERR12141272
F380	gill tissue	Host Genome	ERS16476787	F380_HostG	ERR12141273
F381	gill tissue	Host Genome	ERS16476788	F381_HostG	ERR12141274
F382	gill tissue	Host Genome	ERS16476789	F382_HostG	ERR12141275
F383	gill tissue	Host Genome	ERS16476790	F383_HostG	ERR12141276
F384	gill tissue	Host Genome	ERS16476791	F384_HostG	ERR12141277
F385	gill tissue	Host Genome	ERS16476792	F385_HostG	ERR12141279
F386	gill tissue	Host Genome	ERS16476793	F386_HostG	ERR12141284
F403	gill tissue	Host Genome	ERS16476794	F403_HostG	ERR12141285
F406	gill tissue	Host Genome	ERS16476795	F406_HostG	ERR12141286
F407	gill tissue	Host Genome	ERS16476796	F407_HostG	ERR12141287
F408	gill tissue	Host Genome	ERS16476797	F408_HostG	ERR12141288
F409	gill tissue	Host Genome	ERS16476798	F409_HostG	ERR12141289
F410	gill tissue	Host Genome	ERS16476799	F410_HostG	ERR12141290
F411	gill tissue	Host Genome	ERS16476800	F411_HostG	ERR12141291
F412	gill tissue	Host Genome	ERS16476801	F412_HostG	ERR12141292
F413	gill tissue	Host Genome	ERS16476802	F413_HostG	ERR12141293
F414	gill tissue	Host Genome	ERS16476803	F414_HostG	ERR12141294
F415	gill tissue	Host Genome	ERS16476804	F415_HostG	ERR12141295
F416	gill tissue	Host Genome	ERS16476805	F416_HostG	ERR12141296
F417	gill tissue	Host Genome	ERS16476806	F417_HostG	ERR12141297
F418	gill tissue	Host Genome	ERS16476807	F418_HostG	ERR12141298
F421	gill tissue	Host Genome	ERS16476619	F421_HostG	ERR12141299
F422	gill tissue	Host Genome	ERS16476620	F422_HostG	ERR12141315
F423	gill tissue	Host Genome	ERS16476621	F423_HostG	ERR12141316
F424	gill tissue	Host Genome	ERS16476622	F424_HostG	ERR12141317
F425	gill tissue	Host Genome	ERS16476623	F425_HostG	ERR12141318
F426	gill tissue	Host Genome	ERS16476624	F426_HostG	ERR12141319
F427	gill tissue	Host Genome	ERS16476625	F427_HostG	ERR12141320
F428	gill tissue	Host Genome	ERS16476626	F428_HostG	ERR12141321
F429	gill tissue	Host Genome	ERS16476627	F429_HostG	ERR12141322
F430	gill tissue	Host Genome	ERS16476629	F430_HostG	ERR12141323
F432	gill tissue	Host Genome	ERS16476630	F432_HostG	ERR12141324
F433	gill tissue	Host Genome	ERS16476631	F433_HostG	ERR12141325
F434	gill tissue	Host Genome	ERS16476632	F434_HostG	ERR12141326
F435	gill tissue	Host Genome	ERS16476633	F435_HostG	ERR12141327
F436	gill tissue	Host Genome	ERS16476634	F436_HostG	ERR12141328
F437	gill tissue	Host Genome	ERS16476635	F437_HostG	ERR12141329
F438	gill tissue	Host Genome	ERS16476636	F438_HostG	ERR12141330
F439	gill tissue	Host Genome	ERS16476637	F439_HostG	ERR12141331
F440	gill tissue	Host Genome	ERS16476639	F440_HostG	ERR12141332
F441	gill tissue	Host Genome	ERS16476640	F441_HostG	ERR12141333
F442	gill tissue	Host Genome	ERS16476641	F442_HostG	ERR12141334
F443	gill tissue	Host Genome	ERS16476642	F443_HostG	ERR12141335
F444	gill tissue	Host Genome	ERS16476643	F444_HostG	ERR12141336
F445	gill tissue	Host Genome	ERS16476644	F445_HostG	ERR12141337
F446	gill tissue	Host Genome	ERS16476645	F446_HostG	ERR12141338
F447	gill tissue	Host Genome	ERS16476646	F447_HostG	ERR12141339
F448	gill tissue	Host Genome	ERS16476647	F448_HostG	ERR12141340
F449	gill tissue	Host Genome	ERS16476648	F449_HostG	ERR12141341
F450	gill tissue	Host Genome	ERS16476650	F450_HostG	ERR12141342
F451	gill tissue	Host Genome	ERS16476651	F451_HostG	ERR12141343
F460	gill tissue	Host Genome	ERS16476653	F460_HostG	ERR12141344
F461	gill tissue	Host Genome	ERS16476654	F461_HostG	ERR12141345
ExtNeg1	blank control	Host Genome	ERS16476503	ExtNeg1_HostG	ERR12121582
ExtNeg2	blank control	Host Genome	ERS16476504	ExtNeg2_HostG	ERR12121583
LibNeg1	blank control	Host Genome	ERS16476505	LibNeg1_HostG	ERR12141346
LibNeg2	blank control	Host Genome	ERS16476506	LibNeg2_HostG	ERR12141347
PCRNeg	blank control	Host Genome	ERS16476507	PCRNeg_HostG	ERR12141348
F001	gut epithelial tissue	Host Transcriptome	ERS16272367	F001_HostT	ERR12089142
F002	gut epithelial tissue	Host Transcriptome	ERS16272384	F002_HostT	ERR12089143
F003	gut epithelial tissue	Host Transcriptome	ERS16272245	F003_HostT	ERR12089144
F004	gut epithelial tissue	Host Transcriptome	ERS16272224	F004_HostT	ERR12089146
F005	gut epithelial tissue	Host Transcriptome	ERS16272357	F005_HostT	ERR12089147
F006	gut epithelial tissue	Host Transcriptome	ERS16272389	F006_HostT	ERR12089148
F008	gut epithelial tissue	Host Transcriptome	ERS16272231	F008_HostT	ERR12089149
F010	gut epithelial tissue	Host Transcriptome	ERS16272009	F010_HostT	ERR12089150
F011	gut epithelial tissue	Host Transcriptome	ERS16272194	F011_HostT	ERR12089931
F012	gut epithelial tissue	Host Transcriptome	ERS16272387	F012_HostT	ERR12089932
F013	gut epithelial tissue	Host Transcriptome	ERS16272305	F013_HostT	ERR12089933
F014	gut epithelial tissue	Host Transcriptome	ERS16272138	F014_HostT	ERR12089934
F015	gut epithelial tissue	Host Transcriptome	ERS16272408	F015_HostT	ERR12089935
F016	gut epithelial tissue	Host Transcriptome	ERS16272046	F016_HostT	ERR12089936
F017	gut epithelial tissue	Host Transcriptome	ERS16272353	F017_HostT	ERR12089937
F018	gut epithelial tissue	Host Transcriptome	ERS16272285	F018_HostT	ERR12089938
F019	gut epithelial tissue	Host Transcriptome	ERS16272050	F019_HostT	ERR12089939
F020	gut epithelial tissue	Host Transcriptome	ERS16272017	F020_HostT	ERR12089940
F022	gut epithelial tissue	Host Transcriptome	ERS16272030	F022_HostT	ERR12089941
F023	gut epithelial tissue	Host Transcriptome	ERS16272400	F023_HostT	ERR12089942
F024	gut epithelial tissue	Host Transcriptome	ERS16272373	F024_HostT	ERR12089943
F025	gut epithelial tissue	Host Transcriptome	ERS16272293	F025_HostT	ERR12089944
F026	gut epithelial tissue	Host Transcriptome	ERS16272173	F026_HostT	ERR12089945
F027	gut epithelial tissue	Host Transcriptome	ERS16272084	F027_HostT	ERR12089946
F028	gut epithelial tissue	Host Transcriptome	ERS16272239	F028_HostT	ERR12089947
F029	gut epithelial tissue	Host Transcriptome	ERS16272045	F029_HostT	ERR12089948
F030	gut epithelial tissue	Host Transcriptome	ERS16272323	F030_HostT	ERR12089949
F031	gut epithelial tissue	Host Transcriptome	ERS16272087	F031_HostT	ERR12089950
F032	gut epithelial tissue	Host Transcriptome	ERS16272406	F032_HostT	ERR12089951
F033	gut epithelial tissue	Host Transcriptome	ERS16272093	F033_HostT	ERR12089952
F034	gut epithelial tissue	Host Transcriptome	ERS16272115	F034_HostT	ERR12089953
F035	gut epithelial tissue	Host Transcriptome	ERS16272377	F035_HostT	ERR12089954
F036	gut epithelial tissue	Host Transcriptome	ERS16272203	F036_HostT	ERR12089955
F037	gut epithelial tissue	Host Transcriptome	ERS16272217	F037_HostT	ERR12089956
F038	gut epithelial tissue	Host Transcriptome	ERS16272291	F038_HostT	ERR12089957
F039	gut epithelial tissue	Host Transcriptome	ERS16272266	F039_HostT	ERR12089958
F040	gut epithelial tissue	Host Transcriptome	ERS16272269	F040_HostT	ERR12089966
F041	gut epithelial tissue	Host Transcriptome	ERS16272356	F041_HostT	ERR12089967
F042	gut epithelial tissue	Host Transcriptome	ERS16272010	F042_HostT	ERR12089968
F043	gut epithelial tissue	Host Transcriptome	ERS16272209	F043_HostT	ERR12089969
F044	gut epithelial tissue	Host Transcriptome	ERS16272114	F044_HostT	ERR12089970
F045	gut epithelial tissue	Host Transcriptome	ERS16272321	F045_HostT	ERR12089971
F046	gut epithelial tissue	Host Transcriptome	ERS16272338	F046_HostT	ERR12089972
F047	gut epithelial tissue	Host Transcriptome	ERS16272175	F047_HostT	ERR12089973
F048	gut epithelial tissue	Host Transcriptome	ERS16272283	F048_HostT	ERR12089974
F049	gut epithelial tissue	Host Transcriptome	ERS16272280	F049_HostT	ERR12089975
F050	gut epithelial tissue	Host Transcriptome	ERS16272118	F050_HostT	ERR12089976
F053	gut epithelial tissue	Host Transcriptome	ERS16272147	F053_HostT	ERR12089977
F054	gut epithelial tissue	Host Transcriptome	ERS16272199	F054_HostT	ERR12089978
F055	gut epithelial tissue	Host Transcriptome	ERS16272318	F055_HostT	ERR12089979
F056	gut epithelial tissue	Host Transcriptome	ERS16272165	F056_HostT	ERR12089980
F057	gut epithelial tissue	Host Transcriptome	ERS16272180	F057_HostT	ERR12089981
F058	gut epithelial tissue	Host Transcriptome	ERS16272372	F058_HostT	ERR12089982
F059	gut epithelial tissue	Host Transcriptome	ERS16272365	F059_HostT	ERR12089983
F060	gut epithelial tissue	Host Transcriptome	ERS16272314	F060_HostT	ERR12089984
F062	gut epithelial tissue	Host Transcriptome	ERS16272328	F062_HostT	ERR12089985
F063	gut epithelial tissue	Host Transcriptome	ERS16272079	F063_HostT	ERR12089986
F064	gut epithelial tissue	Host Transcriptome	ERS16272183	F064_HostT	ERR12089987
F065	gut epithelial tissue	Host Transcriptome	ERS16272227	F065_HostT	ERR12089988
F066	gut epithelial tissue	Host Transcriptome	ERS16272011	F066_HostT	ERR12089989
F068	gut epithelial tissue	Host Transcriptome	ERS16272391	F068_HostT	ERR12089990
F069	gut epithelial tissue	Host Transcriptome	ERS16272082	F069_HostT	ERR12089991
F071	gut epithelial tissue	Host Transcriptome	ERS16272235	F071_HostT	ERR12089992
F073	gut epithelial tissue	Host Transcriptome	ERS16272075	F073_HostT	ERR12089993
F074	gut epithelial tissue	Host Transcriptome	ERS16272204	F074_HostT	ERR12090255
F076	gut epithelial tissue	Host Transcriptome	ERS16272185	F076_HostT	ERR12091089
F078	gut epithelial tissue	Host Transcriptome	ERS16272006	F078_HostT	ERR12091090
F079	gut epithelial tissue	Host Transcriptome	ERS16272105	F079_HostT	ERR12091091
F080	gut epithelial tissue	Host Transcriptome	ERS16272363	F080_HostT	ERR12091092
F081	gut epithelial tissue	Host Transcriptome	ERS16272223	F081_HostT	ERR12091093
F082	gut epithelial tissue	Host Transcriptome	ERS16272154	F082_HostT	ERR12091094
F083	gut epithelial tissue	Host Transcriptome	ERS16272251	F083_HostT	ERR12091095
F084	gut epithelial tissue	Host Transcriptome	ERS16272261	F084_HostT	ERR12091096
F085	gut epithelial tissue	Host Transcriptome	ERS16272345	F085_HostT	ERR12091097
F086	gut epithelial tissue	Host Transcriptome	ERS16272370	F086_HostT	ERR12091099
F087	gut epithelial tissue	Host Transcriptome	ERS16271997	F087_HostT	ERR12091100
F090	gut epithelial tissue	Host Transcriptome	ERS16272386	F090_HostT	ERR12091101
F091	gut epithelial tissue	Host Transcriptome	ERS16272275	F091_HostT	ERR12091102
F092	gut epithelial tissue	Host Transcriptome	ERS16272213	F092_HostT	ERR12091103
F093	gut epithelial tissue	Host Transcriptome	ERS16272066	F093_HostT	ERR12091104
F094	gut epithelial tissue	Host Transcriptome	ERS16272195	F094_HostT	ERR12091105
F095	gut epithelial tissue	Host Transcriptome	ERS16272286	F095_HostT	ERR12091106
F097	gut epithelial tissue	Host Transcriptome	ERS16272073	F097_HostT	ERR12091107
F098	gut epithelial tissue	Host Transcriptome	ERS16272121	F098_HostT	ERR12091108
F099	gut epithelial tissue	Host Transcriptome	ERS16272125	F099_HostT	ERR12091109
F101	gut epithelial tissue	Host Transcriptome	ERS16272312	F101_HostT	ERR12091110
F102	gut epithelial tissue	Host Transcriptome	ERS16272148	F102_HostT	ERR12091111
F103	gut epithelial tissue	Host Transcriptome	ERS16272052	F103_HostT	ERR12091112
F104	gut epithelial tissue	Host Transcriptome	ERS16272295	F104_HostT	ERR12091113
F107	gut epithelial tissue	Host Transcriptome	ERS16272390	F107_HostT	ERR12091114
F108	gut epithelial tissue	Host Transcriptome	ERS16272341	F108_HostT	ERR12091115
F110	gut epithelial tissue	Host Transcriptome	ERS16272330	F110_HostT	ERR12091116
F111	gut epithelial tissue	Host Transcriptome	ERS16272000	F111_HostT	ERR12091391
F112	gut epithelial tissue	Host Transcriptome	ERS16272346	F112_HostT	ERR12091474
F113	gut epithelial tissue	Host Transcriptome	ERS16272238	F113_HostT	ERR12091475
F118	gut epithelial tissue	Host Transcriptome	ERS16272025	F118_HostT	ERR12091476
F119	gut epithelial tissue	Host Transcriptome	ERS16272257	F119_HostT	ERR12091477
F121	gut epithelial tissue	Host Transcriptome	ERS16272053	F121_HostT	ERR12091478
F122	gut epithelial tissue	Host Transcriptome	ERS16272349	F122_HostT	ERR12091479
F123	gut epithelial tissue	Host Transcriptome	ERS16272164	F123_HostT	ERR12091480
F124	gut epithelial tissue	Host Transcriptome	ERS16272274	F124_HostT	ERR12091481
F125	gut epithelial tissue	Host Transcriptome	ERS16272018	F125_HostT	ERR12091482
F126	gut epithelial tissue	Host Transcriptome	ERS16272407	F126_HostT	ERR12091483
F127	gut epithelial tissue	Host Transcriptome	ERS16272120	F127_HostT	ERR12091484
F128	gut epithelial tissue	Host Transcriptome	ERS16272157	F128_HostT	ERR12091485
F130	gut epithelial tissue	Host Transcriptome	ERS16272056	F130_HostT	ERR12091486
F131	gut epithelial tissue	Host Transcriptome	ERS16272191	F131_HostT	ERR12091487
F134	gut epithelial tissue	Host Transcriptome	ERS16272359	F134_HostT	ERR12091488
F135	gut epithelial tissue	Host Transcriptome	ERS16272130	F135_HostT	ERR12091489
F136	gut epithelial tissue	Host Transcriptome	ERS16272035	F136_HostT	ERR12091490
F139	gut epithelial tissue	Host Transcriptome	ERS16272181	F139_HostT	ERR12091491
F140	gut epithelial tissue	Host Transcriptome	ERS16272179	F140_HostT	ERR12091492
F142	gut epithelial tissue	Host Transcriptome	ERS16272333	F142_HostT	ERR12091493
F143	gut epithelial tissue	Host Transcriptome	ERS16272089	F143_HostT	ERR12091494
F144	gut epithelial tissue	Host Transcriptome	ERS16272281	F144_HostT	ERR12091495
F145	gut epithelial tissue	Host Transcriptome	ERS16272236	F145_HostT	ERR12091496
F146	gut epithelial tissue	Host Transcriptome	ERS16272392	F146_HostT	ERR12091497
F147	gut epithelial tissue	Host Transcriptome	ERS16272178	F147_HostT	ERR12091498
F148	gut epithelial tissue	Host Transcriptome	ERS16272029	F148_HostT	ERR12091499
F150	gut epithelial tissue	Host Transcriptome	ERS16272226	F150_HostT	ERR12091500
F151	gut epithelial tissue	Host Transcriptome	ERS16272074	F151_HostT	ERR12091501
F152	gut epithelial tissue	Host Transcriptome	ERS16272162	F152_HostT	ERR12091502
F154	gut epithelial tissue	Host Transcriptome	ERS16272278	F154_HostT	ERR12091503
F157	gut epithelial tissue	Host Transcriptome	ERS16272265	F157_HostT	ERR12091504
F158	gut epithelial tissue	Host Transcriptome	ERS16272100	F158_HostT	ERR12091505
F159	gut epithelial tissue	Host Transcriptome	ERS16272300	F159_HostT	ERR12091506
F160	gut epithelial tissue	Host Transcriptome	ERS16272366	F160_HostT	ERR12091507
F161	gut epithelial tissue	Host Transcriptome	ERS16272091	F161_HostT	ERR12091508
F162	gut epithelial tissue	Host Transcriptome	ERS16272222	F162_HostT	ERR12091509
F163	gut epithelial tissue	Host Transcriptome	ERS16272142	F163_HostT	ERR12091517
F164	gut epithelial tissue	Host Transcriptome	ERS16272385	F164_HostT	ERR12091518
F165	gut epithelial tissue	Host Transcriptome	ERS16272127	F165_HostT	ERR12091519
F166	gut epithelial tissue	Host Transcriptome	ERS16272289	F166_HostT	ERR12091520
F167	gut epithelial tissue	Host Transcriptome	ERS16272322	F167_HostT	ERR12091521
F168	gut epithelial tissue	Host Transcriptome	ERS16272352	F168_HostT	ERR12091522
F169	gut epithelial tissue	Host Transcriptome	ERS16272102	F169_HostT	ERR12091523
F170	gut epithelial tissue	Host Transcriptome	ERS16272139	F170_HostT	ERR12091524
F171	gut epithelial tissue	Host Transcriptome	ERS16272360	F171_HostT	ERR12091525
F173	gut epithelial tissue	Host Transcriptome	ERS16272290	F173_HostT	ERR12091527
F174	gut epithelial tissue	Host Transcriptome	ERS16272343	F174_HostT	ERR12091528
F175	gut epithelial tissue	Host Transcriptome	ERS16272396	F175_HostT	ERR12091529
F178	gut epithelial tissue	Host Transcriptome	ERS16272027	F178_HostT	ERR12091530
F179	gut epithelial tissue	Host Transcriptome	ERS16272252	F179_HostT	ERR12091531
F180	gut epithelial tissue	Host Transcriptome	ERS16272350	F180_HostT	ERR12091532
F181	gut epithelial tissue	Host Transcriptome	ERS16272160	F181_HostT	ERR12091533
F182	gut epithelial tissue	Host Transcriptome	ERS16272054	F182_HostT	ERR12091534
F183	gut epithelial tissue	Host Transcriptome	ERS16272143	F183_HostT	ERR12091535
F184	gut epithelial tissue	Host Transcriptome	ERS16272206	F184_HostT	ERR12091536
F185	gut epithelial tissue	Host Transcriptome	ERS16271998	F185_HostT	ERR12091537
F187	gut epithelial tissue	Host Transcriptome	ERS16272184	F187_HostT	ERR12091538
F188	gut epithelial tissue	Host Transcriptome	ERS16272379	F188_HostT	ERR12091539
F189	gut epithelial tissue	Host Transcriptome	ERS16272033	F189_HostT	ERR12091540
F191	gut epithelial tissue	Host Transcriptome	ERS16272242	F191_HostT	ERR12091541
F192	gut epithelial tissue	Host Transcriptome	ERS16272122	F192_HostT	ERR12091542
F194	gut epithelial tissue	Host Transcriptome	ERS16272149	F194_HostT	ERR12091543
F195	gut epithelial tissue	Host Transcriptome	ERS16272097	F195_HostT	ERR12091544
F196	gut epithelial tissue	Host Transcriptome	ERS16272094	F196_HostT	ERR12091545
F197	gut epithelial tissue	Host Transcriptome	ERS16272040	F197_HostT	ERR12091546
F198	gut epithelial tissue	Host Transcriptome	ERS16272015	F198_HostT	ERR12091547
F200	gut epithelial tissue	Host Transcriptome	ERS16272103	F200_HostT	ERR12091548
F201	gut epithelial tissue	Host Transcriptome	ERS16272198	F201_HostT	ERR12091549
F202	gut epithelial tissue	Host Transcriptome	ERS16272168	F202_HostT	ERR12091550
F203	gut epithelial tissue	Host Transcriptome	ERS16272241	F203_HostT	ERR12091551
F204	gut epithelial tissue	Host Transcriptome	ERS16272398	F204_HostT	ERR12091552
F205	gut epithelial tissue	Host Transcriptome	ERS16272020	F205_HostT	ERR12091553
F207	gut epithelial tissue	Host Transcriptome	ERS16272155	F207_HostT	ERR12091554
F208	gut epithelial tissue	Host Transcriptome	ERS16272212	F208_HostT	ERR12091555
F211	gut epithelial tissue	Host Transcriptome	ERS16272364	F211_HostT	ERR12091556
F212	gut epithelial tissue	Host Transcriptome	ERS16272229	F212_HostT	ERR12091557
F213	gut epithelial tissue	Host Transcriptome	ERS16272182	F213_HostT	ERR12091558
F214	gut epithelial tissue	Host Transcriptome	ERS16272119	F214_HostT	ERR12091559
F215	gut epithelial tissue	Host Transcriptome	ERS16272268	F215_HostT	ERR12091560
F216	gut epithelial tissue	Host Transcriptome	ERS16272028	F216_HostT	ERR12091561
F217	gut epithelial tissue	Host Transcriptome	ERS16272086	F217_HostT	ERR12091562
F218	gut epithelial tissue	Host Transcriptome	ERS16272249	F218_HostT	ERR12091563
F219	gut epithelial tissue	Host Transcriptome	ERS16272382	F219_HostT	ERR12091564
F220	gut epithelial tissue	Host Transcriptome	ERS16272324	F220_HostT	ERR12091565
F221	gut epithelial tissue	Host Transcriptome	ERS16272258	F221_HostT	ERR12091566
F222	gut epithelial tissue	Host Transcriptome	ERS16272059	F222_HostT	ERR12091567
F223	gut epithelial tissue	Host Transcriptome	ERS16272026	F223_HostT	ERR12091568
F224	gut epithelial tissue	Host Transcriptome	ERS16272132	F224_HostT	ERR12091569
F225	gut epithelial tissue	Host Transcriptome	ERS16272042	F225_HostT	ERR12091570
F226	gut epithelial tissue	Host Transcriptome	ERS16272200	F226_HostT	ERR12091571
F227	gut epithelial tissue	Host Transcriptome	ERS16272078	F227_HostT	ERR12091572
F228	gut epithelial tissue	Host Transcriptome	ERS16272380	F228_HostT	ERR12091573
F229	gut epithelial tissue	Host Transcriptome	ERS16272108	F229_HostT	ERR12091574
F230	gut epithelial tissue	Host Transcriptome	ERS16272036	F230_HostT	ERR12091575
F231	gut epithelial tissue	Host Transcriptome	ERS16272306	F231_HostT	ERR12091576
F232	gut epithelial tissue	Host Transcriptome	ERS16272019	F232_HostT	ERR12091577
F233	gut epithelial tissue	Host Transcriptome	ERS16272156	F233_HostT	ERR12091578
F234	gut epithelial tissue	Host Transcriptome	ERS16272381	F234_HostT	ERR12091579
F235	gut epithelial tissue	Host Transcriptome	ERS16272388	F235_HostT	ERR12091580
F236	gut epithelial tissue	Host Transcriptome	ERS16272004	F236_HostT	ERR12091581
F237	gut epithelial tissue	Host Transcriptome	ERS16272022	F237_HostT	ERR12091582
F238	gut epithelial tissue	Host Transcriptome	ERS16272068	F238_HostT	ERR12091583
F239	gut epithelial tissue	Host Transcriptome	ERS16272067	F239_HostT	ERR12091584
F240	gut epithelial tissue	Host Transcriptome	ERS16272402	F240_HostT	ERR12091585
F241	gut epithelial tissue	Host Transcriptome	ERS16272219	F241_HostT	ERR12091586
F242	gut epithelial tissue	Host Transcriptome	ERS16272072	F242_HostT	ERR12091588
F243	gut epithelial tissue	Host Transcriptome	ERS16272048	F243_HostT	ERR12091589
F244	gut epithelial tissue	Host Transcriptome	ERS16272061	F244_HostT	ERR12091590
F245	gut epithelial tissue	Host Transcriptome	ERS16272031	F245_HostT	ERR12091591
F246	gut epithelial tissue	Host Transcriptome	ERS16272210	F246_HostT	ERR12091592
F247	gut epithelial tissue	Host Transcriptome	ERS16272196	F247_HostT	ERR12091593
F248	gut epithelial tissue	Host Transcriptome	ERS16272351	F248_HostT	ERR12091594
F249	gut epithelial tissue	Host Transcriptome	ERS16272136	F249_HostT	ERR12091595
F250	gut epithelial tissue	Host Transcriptome	ERS16272197	F250_HostT	ERR12091596
F251	gut epithelial tissue	Host Transcriptome	ERS16272188	F251_HostT	ERR12091597
F252	gut epithelial tissue	Host Transcriptome	ERS16272262	F252_HostT	ERR12091598
F253	gut epithelial tissue	Host Transcriptome	ERS16272096	F253_HostT	ERR12091599
F254	gut epithelial tissue	Host Transcriptome	ERS16272039	F254_HostT	ERR12091600
F256	gut epithelial tissue	Host Transcriptome	ERS16272250	F256_HostT	ERR12091601
F257	gut epithelial tissue	Host Transcriptome	ERS16272344	F257_HostT	ERR12091602
F258	gut epithelial tissue	Host Transcriptome	ERS16272218	F258_HostT	ERR12091603
F259	gut epithelial tissue	Host Transcriptome	ERS16272131	F259_HostT	ERR12091604
F260	gut epithelial tissue	Host Transcriptome	ERS16272024	F260_HostT	ERR12091605
F261	gut epithelial tissue	Host Transcriptome	ERS16272284	F261_HostT	ERR12091606
F262	gut epithelial tissue	Host Transcriptome	ERS16272047	F262_HostT	ERR12091607
F263	gut epithelial tissue	Host Transcriptome	ERS16272113	F263_HostT	ERR12091608
F264	gut epithelial tissue	Host Transcriptome	ERS16272150	F264_HostT	ERR12091609
F265	gut epithelial tissue	Host Transcriptome	ERS16272201	F265_HostT	ERR12091610
F266	gut epithelial tissue	Host Transcriptome	ERS16272329	F266_HostT	ERR12091611
F267	gut epithelial tissue	Host Transcriptome	ERS16272176	F267_HostT	ERR12091612
F268	gut epithelial tissue	Host Transcriptome	ERS16272192	F268_HostT	ERR12091613
F269	gut epithelial tissue	Host Transcriptome	ERS16272292	F269_HostT	ERR12091614
F270	gut epithelial tissue	Host Transcriptome	ERS16272037	F270_HostT	ERR12091615
F271	gut epithelial tissue	Host Transcriptome	ERS16272057	F271_HostT	ERR12091616
F272	gut epithelial tissue	Host Transcriptome	ERS16272371	F272_HostT	ERR12091617
F273	gut epithelial tissue	Host Transcriptome	ERS16272092	F273_HostT	ERR12091618
F274	gut epithelial tissue	Host Transcriptome	ERS16272187	F274_HostT	ERR12091619
F275	gut epithelial tissue	Host Transcriptome	ERS16272133	F275_HostT	ERR12091620
F277	gut epithelial tissue	Host Transcriptome	ERS16272282	F277_HostT	ERR12091621
F278	gut epithelial tissue	Host Transcriptome	ERS16272085	F278_HostT	ERR12091622
F279	gut epithelial tissue	Host Transcriptome	ERS16272088	F279_HostT	ERR12091623
F280	gut epithelial tissue	Host Transcriptome	ERS16272267	F280_HostT	ERR12091624
F281	gut epithelial tissue	Host Transcriptome	ERS16272163	F281_HostT	ERR12091625
F282	gut epithelial tissue	Host Transcriptome	ERS16272090	F282_HostT	ERR12091626
F283	gut epithelial tissue	Host Transcriptome	ERS16272313	F283_HostT	ERR12091627
F284	gut epithelial tissue	Host Transcriptome	ERS16272153	F284_HostT	ERR12091628
F285	gut epithelial tissue	Host Transcriptome	ERS16272140	F285_HostT	ERR12091629
F286	gut epithelial tissue	Host Transcriptome	ERS16271996	F286_HostT	ERR12091630
F287	gut epithelial tissue	Host Transcriptome	ERS16272049	F287_HostT	ERR12091631
F288	gut epithelial tissue	Host Transcriptome	ERS16272271	F288_HostT	ERR12091632
F289	gut epithelial tissue	Host Transcriptome	ERS16272326	F289_HostT	ERR12091633
F290	gut epithelial tissue	Host Transcriptome	ERS16272332	F290_HostT	ERR12091634
F291	gut epithelial tissue	Host Transcriptome	ERS16272060	F291_HostT	ERR12091635
F292	gut epithelial tissue	Host Transcriptome	ERS16272294	F292_HostT	ERR12091636
F293	gut epithelial tissue	Host Transcriptome	ERS16272317	F293_HostT	ERR12091637
F294	gut epithelial tissue	Host Transcriptome	ERS16272041	F294_HostT	ERR12091638
F295	gut epithelial tissue	Host Transcriptome	ERS16272081	F295_HostT	ERR12091639
F296	gut epithelial tissue	Host Transcriptome	ERS16272065	F296_HostT	ERR12091640
F297	gut epithelial tissue	Host Transcriptome	ERS16272063	F297_HostT	ERR12091641
F298	gut epithelial tissue	Host Transcriptome	ERS16272234	F298_HostT	ERR12091642
F299	gut epithelial tissue	Host Transcriptome	ERS16272339	F299_HostT	ERR12091643
F300	gut epithelial tissue	Host Transcriptome	ERS16272069	F300_HostT	ERR12091644
F301	gut epithelial tissue	Host Transcriptome	ERS16272298	F301_HostT	ERR12091646
F302	gut epithelial tissue	Host Transcriptome	ERS16272214	F302_HostT	ERR12091647
F303	gut epithelial tissue	Host Transcriptome	ERS16272111	F303_HostT	ERR12091648
F304	gut epithelial tissue	Host Transcriptome	ERS16272230	F304_HostT	ERR12091649
F305	gut epithelial tissue	Host Transcriptome	ERS16272211	F305_HostT	ERR12091650
F306	gut epithelial tissue	Host Transcriptome	ERS16272256	F306_HostT	ERR12091651
F307	gut epithelial tissue	Host Transcriptome	ERS16272401	F307_HostT	ERR12091652
F308	gut epithelial tissue	Host Transcriptome	ERS16272315	F308_HostT	ERR12091653
F309	gut epithelial tissue	Host Transcriptome	ERS16272177	F309_HostT	ERR12091654
F310	gut epithelial tissue	Host Transcriptome	ERS16272016	F310_HostT	ERR12091655
F311	gut epithelial tissue	Host Transcriptome	ERS16272109	F311_HostT	ERR12091656
F312	gut epithelial tissue	Host Transcriptome	ERS16272361	F312_HostT	ERR12091657
F313	gut epithelial tissue	Host Transcriptome	ERS16272336	F313_HostT	ERR12091658
F314	gut epithelial tissue	Host Transcriptome	ERS16272301	F314_HostT	ERR12091659
F315	gut epithelial tissue	Host Transcriptome	ERS16272319	F315_HostT	ERR12091660
F316	gut epithelial tissue	Host Transcriptome	ERS16272202	F316_HostT	ERR12091661
F317	gut epithelial tissue	Host Transcriptome	ERS16272255	F317_HostT	ERR12091662
F318	gut epithelial tissue	Host Transcriptome	ERS16272012	F318_HostT	ERR12091663
F319	gut epithelial tissue	Host Transcriptome	ERS16272296	F319_HostT	ERR12091664
F320	gut epithelial tissue	Host Transcriptome	ERS16272270	F320_HostT	ERR12091665
F321	gut epithelial tissue	Host Transcriptome	ERS16272207	F321_HostT	ERR12091666
F322	gut epithelial tissue	Host Transcriptome	ERS16272307	F322_HostT	ERR12091667
F323	gut epithelial tissue	Host Transcriptome	ERS16272337	F323_HostT	ERR12091668
F324	gut epithelial tissue	Host Transcriptome	ERS16272272	F324_HostT	ERR12091669
F325	gut epithelial tissue	Host Transcriptome	ERS16272070	F325_HostT	ERR12091670
F326	gut epithelial tissue	Host Transcriptome	ERS16272297	F326_HostT	ERR12091671
F327	gut epithelial tissue	Host Transcriptome	ERS16272193	F327_HostT	ERR12091672
F328	gut epithelial tissue	Host Transcriptome	ERS16272393	F328_HostT	ERR12091673
F329	gut epithelial tissue	Host Transcriptome	ERS16272233	F329_HostT	ERR12091674
F330	gut epithelial tissue	Host Transcriptome	ERS16272276	F330_HostT	ERR12091675
F331	gut epithelial tissue	Host Transcriptome	ERS16272043	F331_HostT	ERR12091676
F332	gut epithelial tissue	Host Transcriptome	ERS16272159	F332_HostT	ERR12091677
F333	gut epithelial tissue	Host Transcriptome	ERS16272001	F333_HostT	ERR12091678
F334	gut epithelial tissue	Host Transcriptome	ERS16272101	F334_HostT	ERR12091679
F335	gut epithelial tissue	Host Transcriptome	ERS16272279	F335_HostT	ERR12091680
F336	gut epithelial tissue	Host Transcriptome	ERS16272141	F336_HostT	ERR12091681
F337	gut epithelial tissue	Host Transcriptome	ERS16272264	F337_HostT	ERR12091682
F338	gut epithelial tissue	Host Transcriptome	ERS16272403	F338_HostT	ERR12091683
F339	gut epithelial tissue	Host Transcriptome	ERS16272044	F339_HostT	ERR12091684
F340	gut epithelial tissue	Host Transcriptome	ERS16272247	F340_HostT	ERR12091685
F341	gut epithelial tissue	Host Transcriptome	ERS16272104	F341_HostT	ERR12091686
F342	gut epithelial tissue	Host Transcriptome	ERS16272083	F342_HostT	ERR12091687
F343	gut epithelial tissue	Host Transcriptome	ERS16272076	F343_HostT	ERR12091688
F344	gut epithelial tissue	Host Transcriptome	ERS16272123	F344_HostT	ERR12091689
F345	gut epithelial tissue	Host Transcriptome	ERS16272117	F345_HostT	ERR12091690
F346	gut epithelial tissue	Host Transcriptome	ERS16272368	F346_HostT	ERR12091691
F347	gut epithelial tissue	Host Transcriptome	ERS16272215	F347_HostT	ERR12091692
F348	gut epithelial tissue	Host Transcriptome	ERS16272107	F348_HostT	ERR12091693
F349	gut epithelial tissue	Host Transcriptome	ERS16272320	F349_HostT	ERR12091694
F350	gut epithelial tissue	Host Transcriptome	ERS16272355	F350_HostT	ERR12091696
F351	gut epithelial tissue	Host Transcriptome	ERS16272034	F351_HostT	ERR12091697
F352	gut epithelial tissue	Host Transcriptome	ERS16272095	F352_HostT	ERR12091698
F353	gut epithelial tissue	Host Transcriptome	ERS16272186	F353_HostT	ERR12091699
F354	gut epithelial tissue	Host Transcriptome	ERS16272169	F354_HostT	ERR12091700
F355	gut epithelial tissue	Host Transcriptome	ERS16272062	F355_HostT	ERR12091701
F356	gut epithelial tissue	Host Transcriptome	ERS16272288	F356_HostT	ERR12091702
F357	gut epithelial tissue	Host Transcriptome	ERS16272135	F357_HostT	ERR12091703
F358	gut epithelial tissue	Host Transcriptome	ERS16272362	F358_HostT	ERR12091704
F359	gut epithelial tissue	Host Transcriptome	ERS16272021	F359_HostT	ERR12091705
F360	gut epithelial tissue	Host Transcriptome	ERS16271999	F360_HostT	ERR12091706
F361	gut epithelial tissue	Host Transcriptome	ERS16272051	F361_HostT	ERR12091707
F362	gut epithelial tissue	Host Transcriptome	ERS16272158	F362_HostT	ERR12091708
F363	gut epithelial tissue	Host Transcriptome	ERS16272080	F363_HostT	ERR12091709
F364	gut epithelial tissue	Host Transcriptome	ERS16272316	F364_HostT	ERR12091710
F365	gut epithelial tissue	Host Transcriptome	ERS16272342	F365_HostT	ERR12091711
F366	gut epithelial tissue	Host Transcriptome	ERS16272077	F366_HostT	ERR12091712
F367	gut epithelial tissue	Host Transcriptome	ERS16272161	F367_HostT	ERR12091713
F368	gut epithelial tissue	Host Transcriptome	ERS16272099	F368_HostT	ERR12091714
F369	gut epithelial tissue	Host Transcriptome	ERS16272277	F369_HostT	ERR12091715
F370	gut epithelial tissue	Host Transcriptome	ERS16272347	F370_HostT	ERR12091716
F371	gut epithelial tissue	Host Transcriptome	ERS16272145	F371_HostT	ERR12091717
F372	gut epithelial tissue	Host Transcriptome	ERS16272171	F372_HostT	ERR12091718
F373	gut epithelial tissue	Host Transcriptome	ERS16272008	F373_HostT	ERR12091719
F374	gut epithelial tissue	Host Transcriptome	ERS16272311	F374_HostT	ERR12091720
F375	gut epithelial tissue	Host Transcriptome	ERS16272263	F375_HostT	ERR12091721
F376	gut epithelial tissue	Host Transcriptome	ERS16272064	F376_HostT	ERR12091722
F377	gut epithelial tissue	Host Transcriptome	ERS16272394	F377_HostT	ERR12091723
F379	gut epithelial tissue	Host Transcriptome	ERS16272003	F379_HostT	ERR12091724
F380	gut epithelial tissue	Host Transcriptome	ERS16272348	F380_HostT	ERR12091725
F381	gut epithelial tissue	Host Transcriptome	ERS16272331	F381_HostT	ERR12091726
F382	gut epithelial tissue	Host Transcriptome	ERS16272248	F382_HostT	ERR12091727
F383	gut epithelial tissue	Host Transcriptome	ERS16272299	F383_HostT	ERR12091728
F384	gut epithelial tissue	Host Transcriptome	ERS16272240	F384_HostT	ERR12091729
F385	gut epithelial tissue	Host Transcriptome	ERS16272013	F385_HostT	ERR12091730
F386	gut epithelial tissue	Host Transcriptome	ERS16272146	F386_HostT	ERR12091731
F387	gut epithelial tissue	Host Transcriptome	ERS16272259	F387_HostT	ERR12091732
F388	gut epithelial tissue	Host Transcriptome	ERS16272383	F388_HostT	ERR12091733
F389	gut epithelial tissue	Host Transcriptome	ERS16272334	F389_HostT	ERR12091734
F390	gut epithelial tissue	Host Transcriptome	ERS16272335	F390_HostT	ERR12091735
F391	gut epithelial tissue	Host Transcriptome	ERS16272058	F391_HostT	ERR12091736
F392	gut epithelial tissue	Host Transcriptome	ERS16272144	F392_HostT	ERR12091737
F393	gut epithelial tissue	Host Transcriptome	ERS16272304	F393_HostT	ERR12091738
F394	gut epithelial tissue	Host Transcriptome	ERS16272137	F394_HostT	ERR12091739
F395	gut epithelial tissue	Host Transcriptome	ERS16272174	F395_HostT	ERR12091740
F396	gut epithelial tissue	Host Transcriptome	ERS16272216	F396_HostT	ERR12091741
F397	gut epithelial tissue	Host Transcriptome	ERS16272302	F397_HostT	ERR12091742
F398	gut epithelial tissue	Host Transcriptome	ERS16272237	F398_HostT	ERR12091743
F399	gut epithelial tissue	Host Transcriptome	ERS16272228	F399_HostT	ERR12091744
F400	gut epithelial tissue	Host Transcriptome	ERS16272152	F400_HostT	ERR12091745
F401	gut epithelial tissue	Host Transcriptome	ERS16272253	F401_HostT	ERR12091746
F402	gut epithelial tissue	Host Transcriptome	ERS16272208	F402_HostT	ERR12091747
F403	gut epithelial tissue	Host Transcriptome	ERS16272151	F403_HostT	ERR12091748
F404	gut epithelial tissue	Host Transcriptome	ERS16272244	F404_HostT	ERR12091749
F405	gut epithelial tissue	Host Transcriptome	ERS16272129	F405_HostT	ERR12091750
F406	gut epithelial tissue	Host Transcriptome	ERS16272254	F406_HostT	ERR12091751
F407	gut epithelial tissue	Host Transcriptome	ERS16272404	F407_HostT	ERR12091752
F408	gut epithelial tissue	Host Transcriptome	ERS16272014	F408_HostT	ERR12091753
F409	gut epithelial tissue	Host Transcriptome	ERS16272308	F409_HostT	ERR12091754
F410	gut epithelial tissue	Host Transcriptome	ERS16272378	F410_HostT	ERR12091755
F411	gut epithelial tissue	Host Transcriptome	ERS16272375	F411_HostT	ERR12091756
F412	gut epithelial tissue	Host Transcriptome	ERS16272358	F412_HostT	ERR12091757
F413	gut epithelial tissue	Host Transcriptome	ERS16272287	F413_HostT	ERR12091759
F414	gut epithelial tissue	Host Transcriptome	ERS16272116	F414_HostT	ERR12091760
F415	gut epithelial tissue	Host Transcriptome	ERS16272260	F415_HostT	ERR12091761
F416	gut epithelial tissue	Host Transcriptome	ERS16272002	F416_HostT	ERR12091762
F417	gut epithelial tissue	Host Transcriptome	ERS16272405	F417_HostT	ERR12091763
F418	gut epithelial tissue	Host Transcriptome	ERS16272189	F418_HostT	ERR12091764
F419	gut epithelial tissue	Host Transcriptome	ERS16272005	F419_HostT	ERR12091765
F420	gut epithelial tissue	Host Transcriptome	ERS16272110	F420_HostT	ERR12091766
F421	gut epithelial tissue	Host Transcriptome	ERS16272340	F421_HostT	ERR12091767
F422	gut epithelial tissue	Host Transcriptome	ERS16272325	F422_HostT	ERR12091768
F423	gut epithelial tissue	Host Transcriptome	ERS16272232	F423_HostT	ERR12091769
F424	gut epithelial tissue	Host Transcriptome	ERS16272134	F424_HostT	ERR12091770
F425	gut epithelial tissue	Host Transcriptome	ERS16272225	F425_HostT	ERR12091771
F426	gut epithelial tissue	Host Transcriptome	ERS16272098	F426_HostT	ERR12091772
F427	gut epithelial tissue	Host Transcriptome	ERS16272243	F427_HostT	ERR12091773
F428	gut epithelial tissue	Host Transcriptome	ERS16272124	F428_HostT	ERR12091774
F429	gut epithelial tissue	Host Transcriptome	ERS16272369	F429_HostT	ERR12091775
F430	gut epithelial tissue	Host Transcriptome	ERS16272221	F430_HostT	ERR12091776
F432	gut epithelial tissue	Host Transcriptome	ERS16272310	F432_HostT	ERR12091777
F433	gut epithelial tissue	Host Transcriptome	ERS16272167	F433_HostT	ERR12091778
F434	gut epithelial tissue	Host Transcriptome	ERS16272397	F434_HostT	ERR12091779
F435	gut epithelial tissue	Host Transcriptome	ERS16272246	F435_HostT	ERR12091780
F436	gut epithelial tissue	Host Transcriptome	ERS16272106	F436_HostT	ERR12091781
F437	gut epithelial tissue	Host Transcriptome	ERS16272032	F437_HostT	ERR12091782
F438	gut epithelial tissue	Host Transcriptome	ERS16272126	F438_HostT	ERR12091783
F439	gut epithelial tissue	Host Transcriptome	ERS16272170	F439_HostT	ERR12091784
F440	gut epithelial tissue	Host Transcriptome	ERS16272273	F440_HostT	ERR12091785
F441	gut epithelial tissue	Host Transcriptome	ERS16272038	F441_HostT	ERR12091786
F442	gut epithelial tissue	Host Transcriptome	ERS16272395	F442_HostT	ERR12091787
F443	gut epithelial tissue	Host Transcriptome	ERS16272055	F443_HostT	ERR12091788
F444	gut epithelial tissue	Host Transcriptome	ERS16272327	F444_HostT	ERR12091789
F445	gut epithelial tissue	Host Transcriptome	ERS16272007	F445_HostT	ERR12091790
F446	gut epithelial tissue	Host Transcriptome	ERS16272354	F446_HostT	ERR12091791
F447	gut epithelial tissue	Host Transcriptome	ERS16272190	F447_HostT	ERR12091792
F448	gut epithelial tissue	Host Transcriptome	ERS16272399	F448_HostT	ERR12091793
F449	gut epithelial tissue	Host Transcriptome	ERS16272374	F449_HostT	ERR12091794
F450	gut epithelial tissue	Host Transcriptome	ERS16272023	F450_HostT	ERR12091795
F451	gut epithelial tissue	Host Transcriptome	ERS16272303	F451_HostT	ERR12091796
F452	gut epithelial tissue	Host Transcriptome	ERS16272166	F452_HostT	ERR12091797
F454	gut epithelial tissue	Host Transcriptome	ERS16272220	F454_HostT	ERR12091798
F455	gut epithelial tissue	Host Transcriptome	ERS16272172	F455_HostT	ERR12091799
F456	gut epithelial tissue	Host Transcriptome	ERS16272128	F456_HostT	ERR12091800
F457	gut epithelial tissue	Host Transcriptome	ERS16272071	F457_HostT	ERR12091801
F458	gut epithelial tissue	Host Transcriptome	ERS16272205	F458_HostT	ERR12091802
F459	gut epithelial tissue	Host Transcriptome	ERS16272112	F459_HostT	ERR12091803
F460	gut epithelial tissue	Host Transcriptome	ERS16272309	F460_HostT	ERR12091804
F461	gut epithelial tissue	Host Transcriptome	ERS16272376	F461_HostT	ERR12091805
ExtNeg1	blank control	Host Transcriptome	ERS16271943	ExtNeg1_HostT	ERR12088037
ExtNeg2	blank control	Host Transcriptome	ERS16271944	ExtNeg2_HostT	ERR12088036
ExtNeg3	blank control	Host Transcriptome	ERS16271945	ExtNeg3_HostT	ERR12089138
ExtNeg4	blank control	Host Transcriptome	ERS16271946	ExtNeg4_HostT	ERR12089139
ExtNeg5	blank control	Host Transcriptome	ERS16271947	ExtNeg5_HostT	ERR12089140
ExtNeg6	blank control	Host Transcriptome	ERS16271948	ExtNeg6_HostT	ERR12089141
F002	gut content	Metagenome	ERS16509881	F002_MetaG_BGI	ERR12166833
F002	gut content	Metagenome	ERS16509881	F002_MetaG_Illumina	ERR12206725
F003	gut content	Metagenome	ERS16509901	F003_MetaG_BGI	ERR12166834
F003	gut content	Metagenome	ERS16509901	F003_MetaG_Illumina	ERR12206726
F004	gut content	Metagenome	ERS16509912	F004_MetaG_BGI	ERR12166835
F004	gut content	Metagenome	ERS16509912	F004_MetaG_Illumina	ERR12206727
F005	gut content	Metagenome	ERS16509954	F005_MetaG_BGI	ERR12166840
F005	gut content	Metagenome	ERS16509954	F005_MetaG_Illumina	ERR12206828
F006	gut content	Metagenome	ERS16509965	F006_MetaG_BGI	ERR12166842
F006	gut content	Metagenome	ERS16509965	F006_MetaG_Illumina	ERR12207679
F008	gut content	Metagenome	ERS16509985	F008_MetaG_BGI	ERR12166844
F008	gut content	Metagenome	ERS16509985	F008_MetaG_Illumina	ERR12207681
F009	gut content	Metagenome	ERS16509995	F009_MetaG_Illumina	ERR12207682
F010	gut content	Metagenome	ERS16509783	F010_MetaG_BGI	ERR12166845
F010	gut content	Metagenome	ERS16509783	F010_MetaG_Illumina	ERR12207683
F011	gut content	Metagenome	ERS16509791	F011_MetaG_BGI	ERR12166846
F011	gut content	Metagenome	ERS16509791	F011_MetaG_Illumina	ERR12207688
F013	gut content	Metagenome	ERS16509808	F013_MetaG_BGI	ERR12166847
F013	gut content	Metagenome	ERS16509808	F013_MetaG_Illumina	ERR12207689
F014	gut content	Metagenome	ERS16509819	F014_MetaG_BGI	ERR12166848
F014	gut content	Metagenome	ERS16509819	F014_MetaG_Illumina	ERR12207715
F015	gut content	Metagenome	ERS16509829	F015_MetaG_BGI	ERR12166849
F015	gut content	Metagenome	ERS16509829	F015_MetaG_Illumina	ERR12207716
F016	gut content	Metagenome	ERS16509839	F016_MetaG_BGI	ERR12166850
F016	gut content	Metagenome	ERS16509839	F016_MetaG_Illumina	ERR12207717
F017	gut content	Metagenome	ERS16509850	F017_MetaG_BGI	ERR12166851
F017	gut content	Metagenome	ERS16509850	F017_MetaG_Illumina	ERR12207718
F018	gut content	Metagenome	ERS16509860	F018_MetaG_BGI	ERR12166852
F018	gut content	Metagenome	ERS16509860	F018_MetaG_Illumina	ERR12207719
F019	gut content	Metagenome	ERS16509871	F019_MetaG_BGI	ERR12166853
F019	gut content	Metagenome	ERS16509871	F019_MetaG_Illumina	ERR12207720
F020	gut content	Metagenome	ERS16509882	F020_MetaG_BGI	ERR12166854
F020	gut content	Metagenome	ERS16509882	F020_MetaG_Illumina	ERR12207721
F021	gut content	Metagenome	ERS16509891	F021_MetaG_Illumina	ERR12207722
F022	gut content	Metagenome	ERS16509893	F022_MetaG_BGI	ERR12166855
F022	gut content	Metagenome	ERS16509893	F022_MetaG_Illumina	ERR12207940
F023	gut content	Metagenome	ERS16509894	F023_MetaG_BGI	ERR12166856
F023	gut content	Metagenome	ERS16509894	F023_MetaG_Illumina	ERR12207953
F024	gut content	Metagenome	ERS16509895	F024_MetaG_BGI	ERR12166857
F024	gut content	Metagenome	ERS16509895	F024_MetaG_Illumina	ERR12207954
F025	gut content	Metagenome	ERS16509896	F025_MetaG_BGI	ERR12166858
F025	gut content	Metagenome	ERS16509896	F025_MetaG_Illumina	ERR12207965
F026	gut content	Metagenome	ERS16509897	F026_MetaG_BGI	ERR12166859
F026	gut content	Metagenome	ERS16509897	F026_MetaG_Illumina	ERR12207966
F027	gut content	Metagenome	ERS16509898	F027_MetaG_BGI	ERR12166860
F027	gut content	Metagenome	ERS16509898	F027_MetaG_Illumina	ERR12207971
F028	gut content	Metagenome	ERS16509899	F028_MetaG_BGI	ERR12166861
F028	gut content	Metagenome	ERS16509899	F028_MetaG_Illumina	ERR12207972
F029	gut content	Metagenome	ERS16509900	F029_MetaG_BGI	ERR12166862
F029	gut content	Metagenome	ERS16509900	F029_MetaG_Illumina	ERR12207974
F030	gut content	Metagenome	ERS16509902	F030_MetaG_BGI	ERR12166863
F030	gut content	Metagenome	ERS16509902	F030_MetaG_Illumina	ERR12209600
F031	gut content	Metagenome	ERS16509903	F031_MetaG_BGI	ERR12166864
F031	gut content	Metagenome	ERS16509903	F031_MetaG_Illumina	ERR12209630
F032	gut content	Metagenome	ERS16509904	F032_MetaG_BGI	ERR12166865
F032	gut content	Metagenome	ERS16509904	F032_MetaG_Illumina	ERR12209642
F033	gut content	Metagenome	ERS16509905	F033_MetaG_BGI	ERR12166866
F033	gut content	Metagenome	ERS16509905	F033_MetaG_Illumina	ERR12217173
F034	gut content	Metagenome	ERS16509906	F034_MetaG_BGI	ERR12166867
F034	gut content	Metagenome	ERS16509906	F034_MetaG_Illumina	ERR12245468
F035	gut content	Metagenome	ERS16509907	F035_MetaG_Illumina	ERR12245495
F036	gut content	Metagenome	ERS16509908	F036_MetaG_Illumina	ERR12245648
F037	gut content	Metagenome	ERS16509909	F037_MetaG_Illumina	ERR12245649
F038	gut content	Metagenome	ERS16509910	F038_MetaG_Illumina	ERR12245659
F039	gut content	Metagenome	ERS16509911	F039_MetaG_Illumina	ERR12245660
F040	gut content	Metagenome	ERS16509913	F040_MetaG_Illumina	ERR12245661
F042	gut content	Metagenome	ERS16509914	F042_MetaG_Illumina	ERR12245662
F043	gut content	Metagenome	ERS16509921	F043_MetaG_Illumina	ERR12245663
F044	gut content	Metagenome	ERS16607837	F044_MetaG_Illumina	ERR12245664
F045	gut content	Metagenome	ERS16509939	F045_MetaG_Illumina	ERR12245665
F046	gut content	Metagenome	ERS16509946	F046_MetaG_Illumina	ERR12245666
F047	gut content	Metagenome	ERS16509951	F047_MetaG_Illumina	ERR12245667
F048	gut content	Metagenome	ERS16509952	F048_MetaG_Illumina	ERR12245668
F049	gut content	Metagenome	ERS16509953	F049_MetaG_Illumina	ERR12245669
F050	gut content	Metagenome	ERS16509955	F050_MetaG_Illumina	ERR12245670
F051	gut content	Metagenome	ERS16509956	F051_MetaG_Illumina	ERR12245671
F052	gut content	Metagenome	ERS16509957	F052_MetaG_Illumina	ERR12245672
F053	gut content	Metagenome	ERS16509958	F053_MetaG_Illumina	ERR12245673
F054	gut content	Metagenome	ERS16509959	F054_MetaG_Illumina	ERR12245683
F055	gut content	Metagenome	ERS16509960	F055_MetaG_Illumina	ERR12245685
F056	gut content	Metagenome	ERS16509961	F056_MetaG_Illumina	ERR12246423
F057	gut content	Metagenome	ERS16509962	F057_MetaG_Illumina	ERR12246607
F058	gut content	Metagenome	ERS16509963	F058_MetaG_Illumina	ERR12246785
F059	gut content	Metagenome	ERS16509964	F059_MetaG_Illumina	ERR12246895
F060	gut content	Metagenome	ERS16509966	F060_MetaG_Illumina	ERR12249900
F061	gut content	Metagenome	ERS16509967	F061_MetaG_Illumina	ERR12251523
F062	gut content	Metagenome	ERS16509968	F062_MetaG_Illumina	ERR12251632
F063	gut content	Metagenome	ERS16509969	F063_MetaG_Illumina	ERR12251648
F065	gut content	Metagenome	ERS16509970	F065_MetaG_Illumina	ERR12252224
F066	gut content	Metagenome	ERS16509971	F066_MetaG_Illumina	ERR12252225
F067	gut content	Metagenome	ERS16509972	F067_MetaG_Illumina	ERR12252226
F069	gut content	Metagenome	ERS16509974	F069_MetaG_Illumina	ERR12252238
F070	gut content	Metagenome	ERS16509975	F070_MetaG_Illumina	ERR12252288
F071	gut content	Metagenome	ERS16509976	F071_MetaG_BGI	ERR12166868
F071	gut content	Metagenome	ERS16509976	F071_MetaG_Illumina	ERR12252295
F072	gut content	Metagenome	ERS16509977	F072_MetaG_Illumina	ERR12252312
F073	gut content	Metagenome	ERS16509978	F073_MetaG_BGI	ERR12166869
F073	gut content	Metagenome	ERS16509978	F073_MetaG_Illumina	ERR12252316
F074	gut content	Metagenome	ERS16509979	F074_MetaG_BGI	ERR12166870
F074	gut content	Metagenome	ERS16509979	F074_MetaG_Illumina	ERR12252453
F075	gut content	Metagenome	ERS16509980	F075_MetaG_Illumina	ERR12252683
F076	gut content	Metagenome	ERS16509981	F076_MetaG_BGI	ERR12166871
F076	gut content	Metagenome	ERS16509981	F076_MetaG_Illumina	ERR12252871
F077	gut content	Metagenome	ERS16509982	F077_MetaG_Illumina	ERR12252874
F078	gut content	Metagenome	ERS16509983	F078_MetaG_BGI	ERR12166872
F078	gut content	Metagenome	ERS16509983	F078_MetaG_Illumina	ERR12252972
F079	gut content	Metagenome	ERS16509984	F079_MetaG_BGI	ERR12166873
F079	gut content	Metagenome	ERS16509984	F079_MetaG_Illumina	ERR12253010
F080	gut content	Metagenome	ERS16509986	F080_MetaG_BGI	ERR12166874
F080	gut content	Metagenome	ERS16509986	F080_MetaG_Illumina	ERR12253011
F081	gut content	Metagenome	ERS16509987	F081_MetaG_BGI	ERR12166875
F081	gut content	Metagenome	ERS16509987	F081_MetaG_Illumina	ERR12253012
F082	gut content	Metagenome	ERS16509988	F082_MetaG_BGI	ERR12166876
F082	gut content	Metagenome	ERS16509988	F082_MetaG_Illumina	ERR12253014
F084	gut content	Metagenome	ERS16509989	F084_MetaG_BGI	ERR12166877
F084	gut content	Metagenome	ERS16509989	F084_MetaG_Illumina	ERR12253020
F085	gut content	Metagenome	ERS16509990	F085_MetaG_BGI	ERR12166878
F085	gut content	Metagenome	ERS16509990	F085_MetaG_Illumina	ERR12253021
F086	gut content	Metagenome	ERS16509991	F086_MetaG_BGI	ERR12166879
F086	gut content	Metagenome	ERS16509991	F086_MetaG_Illumina	ERR12253022
F087	gut content	Metagenome	ERS16509992	F087_MetaG_BGI	ERR12166880
F087	gut content	Metagenome	ERS16509992	F087_MetaG_Illumina	ERR12253023
F088	gut content	Metagenome	ERS16509993	F088_MetaG_Illumina	ERR12253024
F089	gut content	Metagenome	ERS16509994	F089_MetaG_Illumina	ERR12253025
F090	gut content	Metagenome	ERS16509996	F090_MetaG_BGI	ERR12166881
F090	gut content	Metagenome	ERS16509996	F090_MetaG_Illumina	ERR12253026
F091	gut content	Metagenome	ERS16509997	F091_MetaG_BGI	ERR12166882
F091	gut content	Metagenome	ERS16509997	F091_MetaG_Illumina	ERR12253027
F093	gut content	Metagenome	ERS16509998	F093_MetaG_BGI	ERR12166883
F093	gut content	Metagenome	ERS16509998	F093_MetaG_Illumina	ERR12253029
F094	gut content	Metagenome	ERS16509999	F094_MetaG_BGI	ERR12166884
F094	gut content	Metagenome	ERS16509999	F094_MetaG_Illumina	ERR12253152
F096	gut content	Metagenome	ERS16510000	F096_MetaG_Illumina	ERR12253153
F097	gut content	Metagenome	ERS16510001	F097_MetaG_BGI	ERR12166885
F097	gut content	Metagenome	ERS16510001	F097_MetaG_Illumina	ERR12253364
F098	gut content	Metagenome	ERS16510002	F098_MetaG_BGI	ERR12166886
F098	gut content	Metagenome	ERS16510002	F098_MetaG_Illumina	ERR12253373
F099	gut content	Metagenome	ERS16510003	F099_MetaG_BGI	ERR12166887
F099	gut content	Metagenome	ERS16510003	F099_MetaG_Illumina	ERR12253468
F101	gut content	Metagenome	ERS16509784	F101_MetaG_BGI	ERR12166888
F101	gut content	Metagenome	ERS16509784	F101_MetaG_Illumina	ERR12253484
F102	gut content	Metagenome	ERS16509785	F102_MetaG_BGI	ERR12166889
F102	gut content	Metagenome	ERS16509785	F102_MetaG_Illumina	ERR12253489
F104	gut content	Metagenome	ERS16509786	F104_MetaG_BGI	ERR12166890
F104	gut content	Metagenome	ERS16509786	F104_MetaG_Illumina	ERR12253570
F105	gut content	Metagenome	ERS16509787	F105_MetaG_Illumina	ERR12253606
F106	gut content	Metagenome	ERS16509788	F106_MetaG_Illumina	ERR12253821
F108	gut content	Metagenome	ERS16509789	F108_MetaG_BGI	ERR12166891
F108	gut content	Metagenome	ERS16509789	F108_MetaG_Illumina	ERR12253929
F109	gut content	Metagenome	ERS16509790	F109_MetaG_Illumina	ERR12254472
F111	gut content	Metagenome	ERS16509792	F111_MetaG_Illumina	ERR12254927
F112	gut content	Metagenome	ERS16509793	F112_MetaG_Illumina	ERR12255355
F113	gut content	Metagenome	ERS16509794	F113_MetaG_Illumina	ERR12255469
F114	gut content	Metagenome	ERS16509795	F114_MetaG_Illumina	ERR12255568
F115	gut content	Metagenome	ERS16509796	F115_MetaG_Illumina	ERR12255569
F116	gut content	Metagenome	ERS16509797	F116_MetaG_Illumina	ERR12255598
F117	gut content	Metagenome	ERS16509798	F117_MetaG_Illumina	ERR12255599
F118	gut content	Metagenome	ERS16509799	F118_MetaG_Illumina	ERR12255600
F121	gut content	Metagenome	ERS16509800	F121_MetaG_Illumina	ERR12255601
F122	gut content	Metagenome	ERS16509801	F122_MetaG_Illumina	ERR12255602
F124	gut content	Metagenome	ERS16509802	F124_MetaG_Illumina	ERR12255603
F125	gut content	Metagenome	ERS16509803	F125_MetaG_Illumina	ERR12255606
F126	gut content	Metagenome	ERS16509804	F126_MetaG_Illumina	ERR12255613
F127	gut content	Metagenome	ERS16509805	F127_MetaG_Illumina	ERR12255617
F128	gut content	Metagenome	ERS16509806	F128_MetaG_Illumina	ERR12255746
F129	gut content	Metagenome	ERS16509807	F129_MetaG_Illumina	ERR12255790
F130	gut content	Metagenome	ERS16509809	F130_MetaG_Illumina	ERR12256154
F131	gut content	Metagenome	ERS16509810	F131_MetaG_Illumina	ERR12256855
F132	gut content	Metagenome	ERS16509811	F132_MetaG_Illumina	ERR12257151
F133	gut content	Metagenome	ERS16509812	F133_MetaG_Illumina	ERR12257170
F134	gut content	Metagenome	ERS16509813	F134_MetaG_Illumina	ERR12257180
F135	gut content	Metagenome	ERS16509814	F135_MetaG_Illumina	ERR12257181
F136	gut content	Metagenome	ERS16509815	F136_MetaG_Illumina	ERR12257340
F137	gut content	Metagenome	ERS16509816	F137_MetaG_Illumina	ERR12257362
F138	gut content	Metagenome	ERS16509817	F138_MetaG_Illumina	ERR12257372
F139	gut content	Metagenome	ERS16509818	F139_MetaG_Illumina	ERR12257373
F140	gut content	Metagenome	ERS16607833	F140_MetaG_Illumina	ERR12257438
F141	gut content	Metagenome	ERS16509820	F141_MetaG_Illumina	ERR12257444
F142	gut content	Metagenome	ERS16509821	F142_MetaG_Illumina	ERR12257445
F143	gut content	Metagenome	ERS16509822	F143_MetaG_Illumina	ERR12257446
F144	gut content	Metagenome	ERS16509823	F144_MetaG_Illumina	ERR12257448
F145	gut content	Metagenome	ERS16509824	F145_MetaG_Illumina	ERR12257455
F146	gut content	Metagenome	ERS16509825	F146_MetaG_Illumina	ERR12257456
F147	gut content	Metagenome	ERS16509826	F147_MetaG_Illumina	ERR12257457
F148	gut content	Metagenome	ERS16509827	F148_MetaG_Illumina	ERR12257458
F149	gut content	Metagenome	ERS16509828	F149_MetaG_Illumina	ERR12257460
F150	gut content	Metagenome	ERS16509830	F150_MetaG_Illumina	ERR12257461
F151	gut content	Metagenome	ERS16509831	F151_MetaG_Illumina	ERR12257463
F153	gut content	Metagenome	ERS16509832	F153_MetaG_Illumina	ERR12257464
F154	gut content	Metagenome	ERS16509833	F154_MetaG_Illumina	ERR12257465
F155	gut content	Metagenome	ERS16509834	F155_MetaG_Illumina	ERR12257466
F156	gut content	Metagenome	ERS16509835	F156_MetaG_Illumina	ERR12257468
F157	gut content	Metagenome	ERS16509836	F157_MetaG_BGI	ERR12166892
F157	gut content	Metagenome	ERS16509836	F157_MetaG_Illumina	ERR12257470
F158	gut content	Metagenome	ERS16509837	F158_MetaG_BGI	ERR12166896
F158	gut content	Metagenome	ERS16509837	F158_MetaG_Illumina	ERR12257472
F159	gut content	Metagenome	ERS16509838	F159_MetaG_BGI	ERR12166897
F159	gut content	Metagenome	ERS16509838	F159_MetaG_Illumina	ERR12257473
F160	gut content	Metagenome	ERS16509840	F160_MetaG_BGI	ERR12166898
F160	gut content	Metagenome	ERS16509840	F160_MetaG_Illumina	ERR12257483
F161	gut content	Metagenome	ERS16509841	F161_MetaG_BGI	ERR12166899
F161	gut content	Metagenome	ERS16509841	F161_MetaG_Illumina	ERR12257484
F162	gut content	Metagenome	ERS16509842	F162_MetaG_BGI	ERR12166900
F162	gut content	Metagenome	ERS16509842	F162_MetaG_Illumina	ERR12257485
F163	gut content	Metagenome	ERS16509843	F163_MetaG_BGI	ERR12166901
F163	gut content	Metagenome	ERS16509843	F163_MetaG_Illumina	ERR12257486
F164	gut content	Metagenome	ERS16509844	F164_MetaG_BGI	ERR12166902
F164	gut content	Metagenome	ERS16509844	F164_MetaG_Illumina	ERR12257487
F165	gut content	Metagenome	ERS16509845	F165_MetaG_BGI	ERR12166903
F165	gut content	Metagenome	ERS16509845	F165_MetaG_Illumina	ERR12257488
F166	gut content	Metagenome	ERS16509846	F166_MetaG_BGI	ERR12166904
F166	gut content	Metagenome	ERS16509846	F166_MetaG_Illumina	ERR12257489
F167	gut content	Metagenome	ERS16509847	F167_MetaG_BGI	ERR12166905
F167	gut content	Metagenome	ERS16509847	F167_MetaG_Illumina	ERR12257490
F168	gut content	Metagenome	ERS16509848	F168_MetaG_BGI	ERR12166906
F168	gut content	Metagenome	ERS16509848	F168_MetaG_Illumina	ERR12257491
F169	gut content	Metagenome	ERS16509849	F169_MetaG_BGI	ERR12166907
F169	gut content	Metagenome	ERS16509849	F169_MetaG_Illumina	ERR12257492
F170	gut content	Metagenome	ERS16509851	F170_MetaG_BGI	ERR12166908
F170	gut content	Metagenome	ERS16509851	F170_MetaG_Illumina	ERR12257493
F171	gut content	Metagenome	ERS16509852	F171_MetaG_BGI	ERR12166909
F171	gut content	Metagenome	ERS16509852	F171_MetaG_Illumina	ERR12257494
F172	gut content	Metagenome	ERS16509853	F172_MetaG_Illumina	ERR12257495
F173	gut content	Metagenome	ERS16509854	F173_MetaG_BGI	ERR12166910
F173	gut content	Metagenome	ERS16509854	F173_MetaG_Illumina	ERR12257496
F174	gut content	Metagenome	ERS16509855	F174_MetaG_BGI	ERR12166911
F174	gut content	Metagenome	ERS16509855	F174_MetaG_Illumina	ERR12257497
F176	gut content	Metagenome	ERS16509856	F176_MetaG_Illumina	ERR12257500
F177	gut content	Metagenome	ERS16509857	F177_MetaG_Illumina	ERR12257528
F178	gut content	Metagenome	ERS16509858	F178_MetaG_BGI	ERR12166912
F178	gut content	Metagenome	ERS16509858	F178_MetaG_Illumina	ERR12257529
F179	gut content	Metagenome	ERS16509859	F179_MetaG_BGI	ERR12166913
F179	gut content	Metagenome	ERS16509859	F179_MetaG_Illumina	ERR12257530
F180	gut content	Metagenome	ERS16509861	F180_MetaG_BGI	ERR12166914
F180	gut content	Metagenome	ERS16509861	F180_MetaG_Illumina	ERR12257531
F181	gut content	Metagenome	ERS16509862	F181_MetaG_BGI	ERR12166915
F181	gut content	Metagenome	ERS16509862	F181_MetaG_Illumina	ERR12257532
F182	gut content	Metagenome	ERS16509863	F182_MetaG_BGI	ERR12166916
F182	gut content	Metagenome	ERS16509863	F182_MetaG_Illumina	ERR12257533
F183	gut content	Metagenome	ERS16509864	F183_MetaG_BGI	ERR12166917
F183	gut content	Metagenome	ERS16509864	F183_MetaG_Illumina	ERR12257534
F184	gut content	Metagenome	ERS16509865	F184_MetaG_BGI	ERR12166918
F184	gut content	Metagenome	ERS16509865	F184_MetaG_Illumina	ERR12257535
F185	gut content	Metagenome	ERS16509866	F185_MetaG_BGI	ERR12166919
F185	gut content	Metagenome	ERS16509866	F185_MetaG_Illumina	ERR12257536
F186	gut content	Metagenome	ERS16509867	F186_MetaG_Illumina	ERR12257537
F187	gut content	Metagenome	ERS16509868	F187_MetaG_BGI	ERR12166920
F187	gut content	Metagenome	ERS16509868	F187_MetaG_Illumina	ERR12257539
F188	gut content	Metagenome	ERS16509869	F188_MetaG_BGI	ERR12166921
F188	gut content	Metagenome	ERS16509869	F188_MetaG_Illumina	ERR12257543
F189	gut content	Metagenome	ERS16509870	F189_MetaG_BGI	ERR12166922
F189	gut content	Metagenome	ERS16509870	F189_MetaG_Illumina	ERR12257544
F190	gut content	Metagenome	ERS16509872	F190_MetaG_Illumina	ERR12257545
F191	gut content	Metagenome	ERS16509873	F191_MetaG_BGI	ERR12166923
F191	gut content	Metagenome	ERS16509873	F191_MetaG_Illumina	ERR12257546
F192	gut content	Metagenome	ERS16509874	F192_MetaG_BGI	ERR12166924
F192	gut content	Metagenome	ERS16509874	F192_MetaG_Illumina	ERR12257547
F193	gut content	Metagenome	ERS16509875	F193_MetaG_Illumina	ERR12257548
F194	gut content	Metagenome	ERS16509876	F194_MetaG_BGI	ERR12166925
F194	gut content	Metagenome	ERS16509876	F194_MetaG_Illumina	ERR12257549
F195	gut content	Metagenome	ERS16509877	F195_MetaG_BGI	ERR12166926
F195	gut content	Metagenome	ERS16509877	F195_MetaG_Illumina	ERR12257550
F197	gut content	Metagenome	ERS16509878	F197_MetaG_BGI	ERR12166927
F197	gut content	Metagenome	ERS16509878	F197_MetaG_Illumina	ERR12257551
F198	gut content	Metagenome	ERS16509879	F198_MetaG_BGI	ERR12166928
F198	gut content	Metagenome	ERS16509879	F198_MetaG_Illumina	ERR12257552
F199	gut content	Metagenome	ERS16509880	F199_MetaG_Illumina	ERR12257573
F200	gut content	Metagenome	ERS16509883	F200_MetaG_BGI	ERR12166929
F200	gut content	Metagenome	ERS16509883	F200_MetaG_Illumina	ERR12257574
F201	gut content	Metagenome	ERS16509884	F201_MetaG_BGI	ERR12166930
F201	gut content	Metagenome	ERS16509884	F201_MetaG_Illumina	ERR12257575
F203	gut content	Metagenome	ERS16509885	F203_MetaG_BGI	ERR12166931
F203	gut content	Metagenome	ERS16509885	F203_MetaG_Illumina	ERR12257633
F204	gut content	Metagenome	ERS16509886	F204_MetaG_BGI	ERR12166932
F204	gut content	Metagenome	ERS16509886	F204_MetaG_Illumina	ERR12258242
F206	gut content	Metagenome	ERS16509887	F206_MetaG_Illumina	ERR12258592
F207	gut content	Metagenome	ERS16509888	F207_MetaG_BGI	ERR12166933
F207	gut content	Metagenome	ERS16509888	F207_MetaG_Illumina	ERR12258594
F208	gut content	Metagenome	ERS16509889	F208_MetaG_BGI	ERR12166934
F208	gut content	Metagenome	ERS16509889	F208_MetaG_Illumina	ERR12258598
F209	gut content	Metagenome	ERS16509890	F209_MetaG_Illumina	ERR12258599
F210	gut content	Metagenome	ERS16509892	F210_MetaG_Illumina	ERR12258951
F212	gut content	Metagenome	ERS16510004	F212_MetaG_BGI	ERR12166935
F212	gut content	Metagenome	ERS16510004	F212_MetaG_Illumina	ERR12259250
F213	gut content	Metagenome	ERS16510005	F213_MetaG_BGI	ERR12166936
F213	gut content	Metagenome	ERS16510005	F213_MetaG_Illumina	ERR12259262
F214	gut content	Metagenome	ERS16510006	F214_MetaG_BGI	ERR12166937
F214	gut content	Metagenome	ERS16510006	F214_MetaG_Illumina	ERR12259288
F215	gut content	Metagenome	ERS16510007	F215_MetaG_BGI	ERR12166938
F215	gut content	Metagenome	ERS16510007	F215_MetaG_Illumina	ERR12259378
F216	gut content	Metagenome	ERS16510008	F216_MetaG_BGI	ERR12166939
F216	gut content	Metagenome	ERS16510008	F216_MetaG_Illumina	ERR12259461
F217	gut content	Metagenome	ERS16510009	F217_MetaG_BGI	ERR12166940
F217	gut content	Metagenome	ERS16510009	F217_MetaG_Illumina	ERR12259472
F218	gut content	Metagenome	ERS16510010	F218_MetaG_BGI	ERR12166941
F218	gut content	Metagenome	ERS16510010	F218_MetaG_Illumina	ERR12259706
F219	gut content	Metagenome	ERS16510011	F219_MetaG_BGI	ERR12166942
F219	gut content	Metagenome	ERS16510011	F219_MetaG_Illumina	ERR12259726
F220	gut content	Metagenome	ERS16510012	F220_MetaG_BGI	ERR12166943
F220	gut content	Metagenome	ERS16510012	F220_MetaG_Illumina	ERR12259748
F221	gut content	Metagenome	ERS16510013	F221_MetaG_BGI	ERR12166944
F221	gut content	Metagenome	ERS16510013	F221_MetaG_Illumina	ERR12259786
F223	gut content	Metagenome	ERS16510014	F223_MetaG_BGI	ERR12166945
F223	gut content	Metagenome	ERS16510014	F223_MetaG_Illumina	ERR12259880
F224	gut content	Metagenome	ERS16510015	F224_MetaG_BGI	ERR12166946
F224	gut content	Metagenome	ERS16510015	F224_MetaG_Illumina	ERR12259897
F225	gut content	Metagenome	ERS16510016	F225_MetaG_BGI	ERR12166959
F225	gut content	Metagenome	ERS16510016	F225_MetaG_Illumina	ERR12259919
F226	gut content	Metagenome	ERS16510017	F226_MetaG_BGI	ERR12167023
F226	gut content	Metagenome	ERS16510017	F226_MetaG_Illumina	ERR12259947
F227	gut content	Metagenome	ERS16510018	F227_MetaG_BGI	ERR12167024
F227	gut content	Metagenome	ERS16510018	F227_MetaG_Illumina	ERR12259965
F229	gut content	Metagenome	ERS16510019	F229_MetaG_BGI	ERR12167025
F229	gut content	Metagenome	ERS16510019	F229_MetaG_Illumina	ERR12259990
F230	gut content	Metagenome	ERS16510020	F230_MetaG_BGI	ERR12167026
F230	gut content	Metagenome	ERS16510020	F230_MetaG_Illumina	ERR12260014
F231	gut content	Metagenome	ERS16510021	F231_MetaG_BGI	ERR12167028
F231	gut content	Metagenome	ERS16510021	F231_MetaG_Illumina	ERR12260038
F232	gut content	Metagenome	ERS16510022	F232_MetaG_BGI	ERR12167029
F232	gut content	Metagenome	ERS16510022	F232_MetaG_Illumina	ERR12260060
F233	gut content	Metagenome	ERS16510023	F233_MetaG_BGI	ERR12167030
F233	gut content	Metagenome	ERS16510023	F233_MetaG_Illumina	ERR12260067
F234	gut content	Metagenome	ERS16510024	F234_MetaG_BGI	ERR12167031
F234	gut content	Metagenome	ERS16510024	F234_MetaG_Illumina	ERR12261244
F235	gut content	Metagenome	ERS16510025	F235_MetaG_Illumina	ERR12261288
F236	gut content	Metagenome	ERS16510026	F236_MetaG_Illumina	ERR12261499
F237	gut content	Metagenome	ERS16510027	F237_MetaG_Illumina	ERR12261521
F239	gut content	Metagenome	ERS16510028	F239_MetaG_Illumina	ERR12261546
F240	gut content	Metagenome	ERS16510029	F240_MetaG_Illumina	ERR12263855
F242	gut content	Metagenome	ERS16510030	F242_MetaG_Illumina	ERR12263886
F243	gut content	Metagenome	ERS16510031	F243_MetaG_Illumina	ERR12264418
F244	gut content	Metagenome	ERS16510032	F244_MetaG_Illumina	ERR12264437
F245	gut content	Metagenome	ERS16510033	F245_MetaG_Illumina	ERR12264449
F247	gut content	Metagenome	ERS16510034	F247_MetaG_Illumina	ERR12264460
F248	gut content	Metagenome	ERS16510035	F248_MetaG_Illumina	ERR12264470
F249	gut content	Metagenome	ERS16510036	F249_MetaG_Illumina	ERR12264482
F250	gut content	Metagenome	ERS16510037	F250_MetaG_Illumina	ERR12264493
F251	gut content	Metagenome	ERS16510038	F251_MetaG_Illumina	ERR12264504
F252	gut content	Metagenome	ERS16510039	F252_MetaG_Illumina	ERR12264516
F253	gut content	Metagenome	ERS16510040	F253_MetaG_Illumina	ERR12264529
F255	gut content	Metagenome	ERS16510041	F255_MetaG_Illumina	ERR12264545
F256	gut content	Metagenome	ERS16510042	F256_MetaG_Illumina	ERR12264559
F257	gut content	Metagenome	ERS16510043	F257_MetaG_Illumina	ERR12264571
F258	gut content	Metagenome	ERS16510044	F258_MetaG_Illumina	ERR12264580
F260	gut content	Metagenome	ERS16510045	F260_MetaG_Illumina	ERR12264616
F261	gut content	Metagenome	ERS16510046	F261_MetaG_Illumina	ERR12264635
F262	gut content	Metagenome	ERS16510047	F262_MetaG_Illumina	ERR12264646
F263	gut content	Metagenome	ERS16510048	F263_MetaG_Illumina	ERR12264656
F264	gut content	Metagenome	ERS16510049	F264_MetaG_Illumina	ERR12264695
F265	gut content	Metagenome	ERS16510050	F265_MetaG_Illumina	ERR12264704
F266	gut content	Metagenome	ERS16510051	F266_MetaG_Illumina	ERR12264785
F267	gut content	Metagenome	ERS16510052	F267_MetaG_Illumina	ERR12264793
F268	gut content	Metagenome	ERS16510053	F268_MetaG_Illumina	ERR12264802
F269	gut content	Metagenome	ERS16510054	F269_MetaG_Illumina	ERR12265144
F270	gut content	Metagenome	ERS16607834	F270_MetaG_Illumina	ERR12265457
F271	gut content	Metagenome	ERS16510055	F271_MetaG_Illumina	ERR12265477
F273	gut content	Metagenome	ERS16510056	F273_MetaG_Illumina	ERR12266223
F274	gut content	Metagenome	ERS16510057	F274_MetaG_Illumina	ERR12267794
F275	gut content	Metagenome	ERS16510058	F275_MetaG_Illumina	ERR12267843
F276	gut content	Metagenome	ERS16510059	F276_MetaG_Illumina	ERR12267852
F277	gut content	Metagenome	ERS16510060	F277_MetaG_Illumina	ERR12267865
F278	gut content	Metagenome	ERS16510061	F278_MetaG_Illumina	ERR12267875
F279	gut content	Metagenome	ERS16510062	F279_MetaG_Illumina	ERR12267886
F280	gut content	Metagenome	ERS16510063	F280_MetaG_Illumina	ERR12267896
F281	gut content	Metagenome	ERS16510064	F281_MetaG_Illumina	ERR12267903
F282	gut content	Metagenome	ERS16510065	F282_MetaG_Illumina	ERR12267917
F283	gut content	Metagenome	ERS16510066	F283_MetaG_Illumina	ERR12267926
F285	gut content	Metagenome	ERS16510067	F285_MetaG_Illumina	ERR12267939
F286	gut content	Metagenome	ERS16510068	F286_MetaG_Illumina	ERR12267961
F287	gut content	Metagenome	ERS16510069	F287_MetaG_Illumina	ERR12267978
F288	gut content	Metagenome	ERS16510070	F288_MetaG_Illumina	ERR12267996
F289	gut content	Metagenome	ERS16510071	F289_MetaG_Illumina	ERR12268017
F290	gut content	Metagenome	ERS16510072	F290_MetaG_Illumina	ERR12268045
F291	gut content	Metagenome	ERS16510073	F291_MetaG_Illumina	ERR12268311
F292	gut content	Metagenome	ERS16510074	F292_MetaG_Illumina	ERR12268500
F293	gut content	Metagenome	ERS16510075	F293_MetaG_Illumina	ERR12268516
F294	gut content	Metagenome	ERS16510076	F294_MetaG_Illumina	ERR12268612
F295	gut content	Metagenome	ERS16510077	F295_MetaG_Illumina	ERR12268630
F297	gut content	Metagenome	ERS16510078	F297_MetaG_Illumina	ERR12268692
F298	gut content	Metagenome	ERS16510079	F298_MetaG_Illumina	ERR12268794
F299	gut content	Metagenome	ERS16510080	F299_MetaG_Illumina	ERR12278808
F300	gut content	Metagenome	ERS16510081	F300_MetaG_Illumina	ERR12302064
F301	gut content	Metagenome	ERS16510082	F301_MetaG_Illumina	ERR12302076
F302	gut content	Metagenome	ERS16510083	F302_MetaG_Illumina	ERR12302148
F303	gut content	Metagenome	ERS16510084	F303_MetaG_Illumina	ERR12302175
F304	gut content	Metagenome	ERS16510085	F304_MetaG_Illumina	ERR12302183
F305	gut content	Metagenome	ERS16510086	F305_MetaG_BGI	ERR12167032
F305	gut content	Metagenome	ERS16510086	F305_MetaG_Illumina	ERR12302199
F306	gut content	Metagenome	ERS16510087	F306_MetaG_BGI	ERR12167033
F306	gut content	Metagenome	ERS16510087	F306_MetaG_Illumina	ERR12302214
F307	gut content	Metagenome	ERS16510088	F307_MetaG_BGI	ERR12167034
F307	gut content	Metagenome	ERS16510088	F307_MetaG_Illumina	ERR12302252
F309	gut content	Metagenome	ERS16510089	F309_MetaG_BGI	ERR12167119
F309	gut content	Metagenome	ERS16510089	F309_MetaG_Illumina	ERR12302369
F310	gut content	Metagenome	ERS16607835	F310_MetaG_Illumina	ERR12302385
F311	gut content	Metagenome	ERS16510090	F311_MetaG_BGI	ERR12167288
F311	gut content	Metagenome	ERS16510090	F311_MetaG_Illumina	ERR12302395
F312	gut content	Metagenome	ERS16510091	F312_MetaG_BGI	ERR12167373
F312	gut content	Metagenome	ERS16510091	F312_MetaG_Illumina	ERR12302403
F314	gut content	Metagenome	ERS16510092	F314_MetaG_BGI	ERR12167374
F314	gut content	Metagenome	ERS16510092	F314_MetaG_Illumina	ERR12302413
F315	gut content	Metagenome	ERS16510093	F315_MetaG_BGI	ERR12167375
F315	gut content	Metagenome	ERS16510093	F315_MetaG_Illumina	ERR12302658
F316	gut content	Metagenome	ERS16510094	F316_MetaG_BGI	ERR12167376
F316	gut content	Metagenome	ERS16510094	F316_MetaG_Illumina	ERR12302709
F317	gut content	Metagenome	ERS16510095	F317_MetaG_BGI	ERR12167377
F317	gut content	Metagenome	ERS16510095	F317_MetaG_Illumina	ERR12302713
F318	gut content	Metagenome	ERS16510096	F318_MetaG_BGI	ERR12167378
F318	gut content	Metagenome	ERS16510096	F318_MetaG_Illumina	ERR12302773
F320	gut content	Metagenome	ERS16510097	F320_MetaG_BGI	ERR12169247
F320	gut content	Metagenome	ERS16510097	F320_MetaG_Illumina	ERR12302795
F321	gut content	Metagenome	ERS16510098	F321_MetaG_BGI	ERR12169249
F321	gut content	Metagenome	ERS16510098	F321_MetaG_Illumina	ERR12302829
F323	gut content	Metagenome	ERS16510099	F323_MetaG_BGI	ERR12169251
F323	gut content	Metagenome	ERS16510099	F323_MetaG_Illumina	ERR12302889
F324	gut content	Metagenome	ERS16510100	F324_MetaG_BGI	ERR12171120
F324	gut content	Metagenome	ERS16510100	F324_MetaG_Illumina	ERR12303653
F325	gut content	Metagenome	ERS16510101	F325_MetaG_BGI	ERR12171121
F325	gut content	Metagenome	ERS16510101	F325_MetaG_Illumina	ERR12303731
F326	gut content	Metagenome	ERS16510102	F326_MetaG_BGI	ERR12171122
F326	gut content	Metagenome	ERS16510102	F326_MetaG_Illumina	ERR12303758
F327	gut content	Metagenome	ERS16510103	F327_MetaG_BGI	ERR12172442
F327	gut content	Metagenome	ERS16510103	F327_MetaG_Illumina	ERR12303779
F328	gut content	Metagenome	ERS16510104	F328_MetaG_BGI	ERR12172443
F328	gut content	Metagenome	ERS16510104	F328_MetaG_Illumina	ERR12303804
F329	gut content	Metagenome	ERS16510105	F329_MetaG_Illumina	ERR12303877
F331	gut content	Metagenome	ERS16510106	F331_MetaG_Illumina	ERR12303887
F332	gut content	Metagenome	ERS16510107	F332_MetaG_Illumina	ERR12303959
F333	gut content	Metagenome	ERS16510108	F333_MetaG_Illumina	ERR12303969
F334	gut content	Metagenome	ERS16510109	F334_MetaG_Illumina	ERR12303980
F335	gut content	Metagenome	ERS16510110	F335_MetaG_Illumina	ERR12303987
F336	gut content	Metagenome	ERS16510111	F336_MetaG_Illumina	ERR12303994
F338	gut content	Metagenome	ERS16510112	F338_MetaG_Illumina	ERR12304001
F341	gut content	Metagenome	ERS16510113	F341_MetaG_Illumina	ERR12304010
F342	gut content	Metagenome	ERS16510114	F342_MetaG_Illumina	ERR12304030
F343	gut content	Metagenome	ERS16510115	F343_MetaG_Illumina	ERR12304046
F344	gut content	Metagenome	ERS16510116	F344_MetaG_Illumina	ERR12304073
F345	gut content	Metagenome	ERS16510117	F345_MetaG_Illumina	ERR12304110
F346	gut content	Metagenome	ERS16510118	F346_MetaG_Illumina	ERR12304134
F349	gut content	Metagenome	ERS16510119	F349_MetaG_Illumina	ERR12304161
F350	gut content	Metagenome	ERS16510120	F350_MetaG_Illumina	ERR12304193
F351	gut content	Metagenome	ERS16510121	F351_MetaG_Illumina	ERR12304206
F352	gut content	Metagenome	ERS16510122	F352_MetaG_Illumina	ERR12304214
F353	gut content	Metagenome	ERS16510123	F353_MetaG_Illumina	ERR12304228
F354	gut content	Metagenome	ERS16510124	F354_MetaG_Illumina	ERR12304240
F355	gut content	Metagenome	ERS16510125	F355_MetaG_Illumina	ERR12304253
F356	gut content	Metagenome	ERS16510126	F356_MetaG_Illumina	ERR12304268
F358	gut content	Metagenome	ERS16510127	F358_MetaG_Illumina	ERR12304282
F359	gut content	Metagenome	ERS16510128	F359_MetaG_Illumina	ERR12304290
F360	gut content	Metagenome	ERS16510129	F360_MetaG_Illumina	ERR12304301
F361	gut content	Metagenome	ERS16510130	F361_MetaG_BGI	ERR12172712
F361	gut content	Metagenome	ERS16510130	F361_MetaG_Illumina	ERR12304318
F362	gut content	Metagenome	ERS16510131	F362_MetaG_BGI	ERR12172785
F362	gut content	Metagenome	ERS16510131	F362_MetaG_Illumina	ERR12304325
F363	gut content	Metagenome	ERS16510132	F363_MetaG_BGI	ERR12172791
F363	gut content	Metagenome	ERS16510132	F363_MetaG_Illumina	ERR12304330
F365	gut content	Metagenome	ERS16510133	F365_MetaG_BGI	ERR12172792
F365	gut content	Metagenome	ERS16510133	F365_MetaG_Illumina	ERR12304340
F366	gut content	Metagenome	ERS16510134	F366_MetaG_BGI	ERR12172793
F366	gut content	Metagenome	ERS16510134	F366_MetaG_Illumina	ERR12304356
F371	gut content	Metagenome	ERS16510135	F371_MetaG_BGI	ERR12172794
F371	gut content	Metagenome	ERS16510135	F371_MetaG_Illumina	ERR12304368
F372	gut content	Metagenome	ERS16510136	F372_MetaG_BGI	ERR12172996
F372	gut content	Metagenome	ERS16510136	F372_MetaG_Illumina	ERR12304379
F373	gut content	Metagenome	ERS16510137	F373_MetaG_BGI	ERR12174139
F373	gut content	Metagenome	ERS16510137	F373_MetaG_Illumina	ERR12304392
F374	gut content	Metagenome	ERS16510138	F374_MetaG_BGI	ERR12174704
F374	gut content	Metagenome	ERS16510138	F374_MetaG_Illumina	ERR12304407
F375	gut content	Metagenome	ERS16510139	F375_MetaG_BGI	ERR12175050
F375	gut content	Metagenome	ERS16510139	F375_MetaG_Illumina	ERR12304424
F376	gut content	Metagenome	ERS16510140	F376_MetaG_BGI	ERR12175269
F376	gut content	Metagenome	ERS16510140	F376_MetaG_Illumina	ERR12304440
F377	gut content	Metagenome	ERS16510141	F377_MetaG_Illumina	ERR12304445
F378	gut content	Metagenome	ERS16510142	F378_MetaG_Illumina	ERR12304454
F379	gut content	Metagenome	ERS16510143	F379_MetaG_Illumina	ERR12304461
F380	gut content	Metagenome	ERS16510144	F380_MetaG_Illumina	ERR12304467
F381	gut content	Metagenome	ERS16510145	F381_MetaG_Illumina	ERR12304472
F382	gut content	Metagenome	ERS16510146	F382_MetaG_Illumina	ERR12304480
F383	gut content	Metagenome	ERS16510147	F383_MetaG_BGI	ERR12175270
F383	gut content	Metagenome	ERS16510147	F383_MetaG_Illumina	ERR12304488
F386	gut content	Metagenome	ERS16510148	F386_MetaG_Illumina	ERR12304506
F388	gut content	Metagenome	ERS16510149	F388_MetaG_Illumina	ERR12304525
F389	gut content	Metagenome	ERS16510150	F389_MetaG_Illumina	ERR12304667
F390	gut content	Metagenome	ERS16510151	F390_MetaG_Illumina	ERR12304676
F391	gut content	Metagenome	ERS16510152	F391_MetaG_Illumina	ERR12304686
F392	gut content	Metagenome	ERS16510153	F392_MetaG_Illumina	ERR12304812
F393	gut content	Metagenome	ERS16510154	F393_MetaG_Illumina	ERR12304916
F394	gut content	Metagenome	ERS16510155	F394_MetaG_Illumina	ERR12304936
F395	gut content	Metagenome	ERS16510156	F395_MetaG_Illumina	ERR12304951
F397	gut content	Metagenome	ERS16510157	F397_MetaG_Illumina	ERR12305065
F398	gut content	Metagenome	ERS16510158	F398_MetaG_Illumina	ERR12305354
F399	gut content	Metagenome	ERS16510159	F399_MetaG_BGI	ERR12175321
F399	gut content	Metagenome	ERS16510159	F399_MetaG_Illumina	ERR12305439
F400	gut content	Metagenome	ERS16510160	F400_MetaG_BGI	ERR12175372
F400	gut content	Metagenome	ERS16510160	F400_MetaG_Illumina	ERR12305446
F401	gut content	Metagenome	ERS16510161	F401_MetaG_BGI	ERR12175373
F401	gut content	Metagenome	ERS16510161	F401_MetaG_Illumina	ERR12305457
F404	gut content	Metagenome	ERS16510162	F404_MetaG_BGI	ERR12175374
F404	gut content	Metagenome	ERS16510162	F404_MetaG_Illumina	ERR12305471
F405	gut content	Metagenome	ERS16510163	F405_MetaG_BGI	ERR12175384
F405	gut content	Metagenome	ERS16510163	F405_MetaG_Illumina	ERR12305480
F408	gut content	Metagenome	ERS16510164	F408_MetaG_Illumina	ERR12305483
F410	gut content	Metagenome	ERS16510165	F410_MetaG_Illumina	ERR12305491
F411	gut content	Metagenome	ERS16510166	F411_MetaG_Illumina	ERR12305640
F412	gut content	Metagenome	ERS16510167	F412_MetaG_Illumina	ERR12305644
F413	gut content	Metagenome	ERS16510168	F413_MetaG_Illumina	ERR12305663
F414	gut content	Metagenome	ERS16510169	F414_MetaG_Illumina	ERR12305928
F415	gut content	Metagenome	ERS16510170	F415_MetaG_BGI	ERR12175485
F415	gut content	Metagenome	ERS16510170	F415_MetaG_Illumina	ERR12305957
F417	gut content	Metagenome	ERS16510171	F417_MetaG_BGI	ERR12175500
F417	gut content	Metagenome	ERS16510171	F417_MetaG_Illumina	ERR12305985
F418	gut content	Metagenome	ERS16510172	F418_MetaG_BGI	ERR12175501
F418	gut content	Metagenome	ERS16510172	F418_MetaG_Illumina	ERR12306009
F419	gut content	Metagenome	ERS16510173	F419_MetaG_BGI	ERR12175503
F419	gut content	Metagenome	ERS16510173	F419_MetaG_Illumina	ERR12306034
F420	gut content	Metagenome	ERS16510174	F420_MetaG_BGI	ERR12175504
F420	gut content	Metagenome	ERS16510174	F420_MetaG_Illumina	ERR12306179
F421	gut content	Metagenome	ERS16509915	F421_MetaG_BGI	ERR12175505
F421	gut content	Metagenome	ERS16509915	F421_MetaG_Illumina	ERR12306588
F422	gut content	Metagenome	ERS16509916	F422_MetaG_BGI	ERR12175506
F422	gut content	Metagenome	ERS16509916	F422_MetaG_Illumina	ERR12306793
F424	gut content	Metagenome	ERS16509917	F424_MetaG_BGI	ERR12175507
F424	gut content	Metagenome	ERS16509917	F424_MetaG_Illumina	ERR12306809
F426	gut content	Metagenome	ERS16509918	F426_MetaG_BGI	ERR12175508
F426	gut content	Metagenome	ERS16509918	F426_MetaG_Illumina	ERR12306835
F427	gut content	Metagenome	ERS16509919	F427_MetaG_BGI	ERR12175509
F427	gut content	Metagenome	ERS16509919	F427_MetaG_Illumina	ERR12307353
F428	gut content	Metagenome	ERS16509920	F428_MetaG_BGI	ERR12175510
F428	gut content	Metagenome	ERS16509920	F428_MetaG_Illumina	ERR12307439
F430	gut content	Metagenome	ERS16509922	F430_MetaG_BGI	ERR12175511
F430	gut content	Metagenome	ERS16509922	F430_MetaG_Illumina	ERR12307454
F431	gut content	Metagenome	ERS16509923	F431_MetaG_Illumina	ERR12307473
F432	gut content	Metagenome	ERS16509924	F432_MetaG_BGI	ERR12175568
F432	gut content	Metagenome	ERS16509924	F432_MetaG_Illumina	ERR12307507
F433	gut content	Metagenome	ERS16509925	F433_MetaG_BGI	ERR12175569
F433	gut content	Metagenome	ERS16509925	F433_MetaG_Illumina	ERR12307820
F436	gut content	Metagenome	ERS16509926	F436_MetaG_BGI	ERR12175770
F436	gut content	Metagenome	ERS16509926	F436_MetaG_Illumina	ERR12307830
F437	gut content	Metagenome	ERS16509927	F437_MetaG_BGI	ERR12175808
F437	gut content	Metagenome	ERS16509927	F437_MetaG_Illumina	ERR12307839
F438	gut content	Metagenome	ERS16509928	F438_MetaG_BGI	ERR12176049
F438	gut content	Metagenome	ERS16509928	F438_MetaG_Illumina	ERR12307843
F439	gut content	Metagenome	ERS16509929	F439_MetaG_BGI	ERR12176070
F439	gut content	Metagenome	ERS16509929	F439_MetaG_Illumina	ERR12307847
F440	gut content	Metagenome	ERS16509930	F440_MetaG_Illumina	ERR12307850
F441	gut content	Metagenome	ERS16509931	F441_MetaG_Illumina	ERR12307852
F442	gut content	Metagenome	ERS16509932	F442_MetaG_Illumina	ERR12307861
F443	gut content	Metagenome	ERS16509933	F443_MetaG_Illumina	ERR12307907
F444	gut content	Metagenome	ERS16509934	F444_MetaG_Illumina	ERR12307951
F445	gut content	Metagenome	ERS16607836	F445_MetaG_Illumina	ERR12307999
F446	gut content	Metagenome	ERS16509935	F446_MetaG_Illumina	ERR12308031
F447	gut content	Metagenome	ERS16509936	F447_MetaG_Illumina	ERR12308090
F448	gut content	Metagenome	ERS16509937	F448_MetaG_Illumina	ERR12308155
F449	gut content	Metagenome	ERS16509938	F449_MetaG_Illumina	ERR12308170
F451	gut content	Metagenome	ERS16509940	F451_MetaG_Illumina	ERR12308189
F452	gut content	Metagenome	ERS16509941	F452_MetaG_Illumina	ERR12308235
F454	gut content	Metagenome	ERS16509942	F454_MetaG_Illumina	ERR12308402
F455	gut content	Metagenome	ERS16509943	F455_MetaG_Illumina	ERR12308470
F456	gut content	Metagenome	ERS16607838	F456_MetaG_Illumina	ERR12308605
F457	gut content	Metagenome	ERS16509944	F457_MetaG_Illumina	ERR12308640
F459	gut content	Metagenome	ERS16509945	F459_MetaG_Illumina	ERR12310511
F460	gut content	Metagenome	ERS16509947	F460_MetaG_Illumina	ERR12310531
F461	gut content	Metagenome	ERS16509948	F461_MetaG_Illumina	ERR12310737
F462	gut content	Metagenome	ERS16509949	F462_MetaG_Illumina	ERR12310780
F463	gut content	Metagenome	ERS16509950	F463_MetaG_Illumina	ERR12310809
ExtNeg1	blank control	Metagenome	ERS16510175	ExtNeg1_MetaG_Illumina	ERR12206718
ExtNeg2	blank control	Metagenome	ERS16510176	ExtNeg2_MetaG_Illumina	ERR12206719
ExtNeg3	blank control	Metagenome	ERS16510177	ExtNeg3_MetaG_Illumina	ERR12206720
ExtNeg4	blank control	Metagenome	ERS16510178	ExtNeg4_MetaG_Illumina	ERR12206721
ExtNeg5	blank control	Metagenome	ERS16510179	ExtNeg5_MetaG_Illumina	ERR12206722
ExtNeg6	blank control	Metagenome	ERS16510180	ExtNeg6_MetaG_Illumina	ERR12206723
ExtNeg7	blank control	Metagenome	ERS16510181	ExtNeg7_MetaG_Illumina	ERR12206724
F002	gut epithelial tissue	16S profile	ERS17024666	F002_GutTissue_16S	ERR12319467
F008	gut epithelial tissue	16S profile	ERS17024668	F008_GutTissue_16S	ERR12319469
F017	gut epithelial tissue	16S profile	ERS17024670	F017_GutTissue_16S	ERR12319471
F020	gut epithelial tissue	16S profile	ERS17024672	F020_GutTissue_16S	ERR12319473
F021	gut epithelial tissue	16S profile	ERS17024674	F021_GutTissue_16S	ERR12319475
F026	gut epithelial tissue	16S profile	ERS17024676	F026_GutTissue_16S	ERR12319477
F035	gut epithelial tissue	16S profile	ERS17024677	F035_GutTissue_16S	ERR12319479
F038	gut epithelial tissue	16S profile	ERS17024679	F038_GutTissue_16S	ERR12319481
F047	gut epithelial tissue	16S profile	ERS17024681	F047_GutTissue_16S	ERR12319484
F054	gut epithelial tissue	16S profile	ERS17024683	F054_GutTissue_16S	ERR12319486
F063	gut epithelial tissue	16S profile	ERS17024685	F063_GutTissue_16S	ERR12319489
F067	gut epithelial tissue	16S profile	ERS17024687	F067_GutTissue_16S	ERR12319491
F082	gut epithelial tissue	16S profile	ERS17024689	F082_GutTissue_16S	ERR12319493
F090	gut epithelial tissue	16S profile	ERS17024691	F090_GutTissue_16S	ERR12319495
F097	gut epithelial tissue	16S profile	ERS17024693	F097_GutTissue_16S	ERR12319497
F103	gut epithelial tissue	16S profile	ERS17024694	F103_GutTissue_16S	ERR12319499
F113	gut epithelial tissue	16S profile	ERS17024696	F113_GutTissue_16S	ERR12319501
F121	gut epithelial tissue	16S profile	ERS17024698	F121_GutTissue_16S	ERR12319503
F132	gut epithelial tissue	16S profile	ERS17024700	F132_GutTissue_16S	ERR12319505
F140	gut epithelial tissue	16S profile	ERS17024702	F140_GutTissue_16S	ERR12319507
F144	gut epithelial tissue	16S profile	ERS17024704	F144_GutTissue_16S	ERR12319509
F154	gut epithelial tissue	16S profile	ERS17024706	F154_GutTissue_16S	ERR12319511
F168	gut epithelial tissue	16S profile	ERS17024708	F168_GutTissue_16S	ERR12319513
F183	gut epithelial tissue	16S profile	ERS17024710	F183_GutTissue_16S	ERR12319515
F189	gut epithelial tissue	16S profile	ERS17024712	F189_GutTissue_16S	ERR12319517
F199	gut epithelial tissue	16S profile	ERS17024713	F199_GutTissue_16S	ERR12319519
F207	gut epithelial tissue	16S profile	ERS17024715	F207_GutTissue_16S	ERR12319521
F216	gut epithelial tissue	16S profile	ERS17024723	F216_GutTissue_16S	ERR12319523
F227	gut epithelial tissue	16S profile	ERS17024725	F227_GutTissue_16S	ERR12319526
F231	gut epithelial tissue	16S profile	ERS17024727	F231_GutTissue_16S	ERR12319528
F241	gut epithelial tissue	16S profile	ERS17024729	F241_GutTissue_16S	ERR12319530
F242	gut epithelial tissue	16S profile	ERS17024730	F242_GutTissue_16S	ERR12319532
F243	gut epithelial tissue	16S profile	ERS17024732	F243_GutTissue_16S	ERR12319534
F249	gut epithelial tissue	16S profile	ERS17024734	F249_GutTissue_16S	ERR12319536
F263	gut epithelial tissue	16S profile	ERS17024736	F263_GutTissue_16S	ERR12319538
F266	gut epithelial tissue	16S profile	ERS17024738	F266_GutTissue_16S	ERR12319540
F271	gut epithelial tissue	16S profile	ERS17024740	F271_GutTissue_16S	ERR12319542
F281	gut epithelial tissue	16S profile	ERS17024742	F281_GutTissue_16S	ERR12319544
F292	gut epithelial tissue	16S profile	ERS17024744	F292_GutTissue_16S	ERR12319546
F299	gut epithelial tissue	16S profile	ERS17024746	F299_GutTissue_16S	ERR12319548
F300	gut epithelial tissue	16S profile	ERS17024748	F300_GutTissue_16S	ERR12319550
F316	gut epithelial tissue	16S profile	ERS17024750	F316_GutTissue_16S	ERR12319552
F318	gut epithelial tissue	16S profile	ERS17024752	F318_GutTissue_16S	ERR12319554
F322	gut epithelial tissue	16S profile	ERS17024754	F322_GutTissue_16S	ERR12319556
F323	gut epithelial tissue	16S profile	ERS17024756	F323_GutTissue_16S	ERR12319558
F326	gut epithelial tissue	16S profile	ERS17024758	F326_GutTissue_16S	ERR12319560
F329	gut epithelial tissue	16S profile	ERS17024759	F329_GutTissue_16S	ERR12319562
F340	gut epithelial tissue	16S profile	ERS17024761	F340_GutTissue_16S	ERR12319564
F349	gut epithelial tissue	16S profile	ERS17024763	F349_GutTissue_16S	ERR12319566
F355	gut epithelial tissue	16S profile	ERS17024765	F355_GutTissue_16S	ERR12319568
F365	gut epithelial tissue	16S profile	ERS17024767	F365_GutTissue_16S	ERR12319570
F377	gut epithelial tissue	16S profile	ERS17024769	F377_GutTissue_16S	ERR12319572
F383	gut epithelial tissue	16S profile	ERS17024771	F383_GutTissue_16S	ERR12319574
F389	gut epithelial tissue	16S profile	ERS17024773	F389_GutTissue_16S	ERR12319576
F399	gut epithelial tissue	16S profile	ERS17024775	F399_GutTissue_16S	ERR12319579
F410	gut epithelial tissue	16S profile	ERS17024777	F410_GutTissue_16S	ERR12319581
F416	gut epithelial tissue	16S profile	ERS17024779	F416_GutTissue_16S	ERR12319583
F421	gut epithelial tissue	16S profile	ERS17024717	F421_GutTissue_16S	ERR12319585
F445	gut epithelial tissue	16S profile	ERS17024721	F445_GutTissue_16S	ERR12319587
F458	gut epithelial tissue	16S profile	ERS17024719	F458_GutTissue_16S	ERR12319589
F002	gut content	16S profile	ERS17022062	F002_GutContent_16S	ERR12319465
F008	gut content	16S profile	ERS17022063	F008_GutContent_16S	ERR12319468
F017	gut content	16S profile	ERS17022064	F017_GutContent_16S	ERR12319470
F020	gut content	16S profile	ERS17022065	F020_GutContent_16S	ERR12319472
F021	gut content	16S profile	ERS17022116	F021_GutContent_16S	ERR12319474
F026	gut content	16S profile	ERS17022066	F026_GutContent_16S	ERR12319476
F035	gut content	16S profile	ERS17022067	F035_GutContent_16S	ERR12319478
F038	gut content	16S profile	ERS17022068	F038_GutContent_16S	ERR12319480
F047	gut content	16S profile	ERS17022069	F047_GutContent_16S	ERR12319482
F054	gut content	16S profile	ERS17022070	F054_GutContent_16S	ERR12319485
F063	gut content	16S profile	ERS17022071	F063_GutContent_16S	ERR12319488
F067	gut content	16S profile	ERS17022072	F067_GutContent_16S	ERR12319490
F082	gut content	16S profile	ERS17022073	F082_GutContent_16S	ERR12319492
F090	gut content	16S profile	ERS17022074	F090_GutContent_16S	ERR12319494
F097	gut content	16S profile	ERS17022075	F097_GutContent_16S	ERR12319496
F103	gut content	16S profile	ERS17022076	F103_GutContent_16S	ERR12319498
F113	gut content	16S profile	ERS17022077	F113_GutContent_16S	ERR12319500
F121	gut content	16S profile	ERS17022078	F121_GutContent_16S	ERR12319502
F132	gut content	16S profile	ERS17022079	F132_GutContent_16S	ERR12319504
F140	gut content	16S profile	ERS17022117	F140_GutContent_16S	ERR12319506
F144	gut content	16S profile	ERS17022080	F144_GutContent_16S	ERR12319508
F154	gut content	16S profile	ERS17022081	F154_GutContent_16S	ERR12319510
F168	gut content	16S profile	ERS17022082	F168_GutContent_16S	ERR12319512
F183	gut content	16S profile	ERS17022083	F183_GutContent_16S	ERR12319514
F189	gut content	16S profile	ERS17022084	F189_GutContent_16S	ERR12319516
F199	gut content	16S profile	ERS17022085	F199_GutContent_16S	ERR12319518
F207	gut content	16S profile	ERS17022086	F207_GutContent_16S	ERR12319520
F216	gut content	16S profile	ERS17022089	F216_GutContent_16S	ERR12319522
F227	gut content	16S profile	ERS17022090	F227_GutContent_16S	ERR12319525
F231	gut content	16S profile	ERS17022091	F231_GutContent_16S	ERR12319527
F241	gut content	16S profile	ERS17022092	F241_GutContent_16S	ERR12319529
F242	gut content	16S profile	ERS17022093	F242_GutContent_16S	ERR12319531
F243	gut content	16S profile	ERS17022094	F243_GutContent_16S	ERR12319533
F249	gut content	16S profile	ERS17022095	F249_GutContent_16S	ERR12319535
F263	gut content	16S profile	ERS17022096	F263_GutContent_16S	ERR12319537
F266	gut content	16S profile	ERS17022097	F266_GutContent_16S	ERR12319539
F271	gut content	16S profile	ERS17022098	F271_GutContent_16S	ERR12319541
F281	gut content	16S profile	ERS17022099	F281_GutContent_16S	ERR12319543
F292	gut content	16S profile	ERS17022100	F292_GutContent_16S	ERR12319545
F299	gut content	16S profile	ERS17022101	F299_GutContent_16S	ERR12319547
F300	gut content	16S profile	ERS17022102	F300_GutContent_16S	ERR12319549
F316	gut content	16S profile	ERS17022103	F316_GutContent_16S	ERR12319551
F318	gut content	16S profile	ERS17022104	F318_GutContent_16S	ERR12319553
F322	gut content	16S profile	ERS17022105	F322_GutContent_16S	ERR12319555
F323	gut content	16S profile	ERS17022119	F323_GutContent_16S	ERR12319557
F326	gut content	16S profile	ERS17022106	F326_GutContent_16S	ERR12319559
F329	gut content	16S profile	ERS17022107	F329_GutContent_16S	ERR12319561
F340	gut content	16S profile	ERS17022108	F340_GutContent_16S	ERR12319563
F349	gut content	16S profile	ERS17022109	F349_GutContent_16S	ERR12319565
F355	gut content	16S profile	ERS17022110	F355_GutContent_16S	ERR12319567
F365	gut content	16S profile	ERS17022111	F365_GutContent_16S	ERR12319569
F377	gut content	16S profile	ERS17022112	F377_GutContent_16S	ERR12319571
F383	gut content	16S profile	ERS17022120	F383_GutContent_16S	ERR12319573
F389	gut content	16S profile	ERS17022113	F389_GutContent_16S	ERR12319575
F399	gut content	16S profile	ERS17022114	F399_GutContent_16S	ERR12319578
F410	gut content	16S profile	ERS17022121	F410_GutContent_16S	ERR12319580
F416	gut content	16S profile	ERS17022115	F416_GutContent_16S	ERR12319582
F421	gut content	16S profile	ERS17022087	F421_GutContent_16S	ERR12319584
F445	gut content	16S profile	ERS17022118	F445_GutContent_16S	ERR12319586
F458	gut content	16S profile	ERS17022088	F458_GutContent_16S	ERR12319588
Feed1_1	feed pellet	16S profile	ERS17026191	Feed1_1_FeedPellet_16S	ERR12319591
Feed1_10	feed pellet	16S profile	ERS17026200	Feed1_10_FeedPellet_16S	ERR12319590
Feed1_2	feed pellet	16S profile	ERS17026192	Feed1_2_FeedPellet_16S	ERR12319592
Feed1_3	feed pellet	16S profile	ERS17026193	Feed1_3_FeedPellet_16S	ERR12319634
Feed1_4	feed pellet	16S profile	ERS17026194	Feed1_4_FeedPellet_16S	ERR12319635
Feed1_5	feed pellet	16S profile	ERS17026195	Feed1_5_FeedPellet_16S	ERR12319636
Feed1_6	feed pellet	16S profile	ERS17026196	Feed1_6_FeedPellet_16S	ERR12319637
Feed1_7	feed pellet	16S profile	ERS17026197	Feed1_7_FeedPellet_16S	ERR12319638
Feed1_8	feed pellet	16S profile	ERS17026198	Feed1_8_FeedPellet_16S	ERR12319639
Feed1_9	feed pellet	16S profile	ERS17026199	Feed1_9_FeedPellet_16S	ERR12319641
Feed2_1	feed pellet	16S profile	ERS17026201	Feed2_1_FeedPellet_16S	ERR12319643
Feed2_10	feed pellet	16S profile	ERS17026210	Feed2_10_FeedPellet_16S	ERR12319642
Feed2_2	feed pellet	16S profile	ERS17026202	Feed2_2_FeedPellet_16S	ERR12319644
Feed2_3	feed pellet	16S profile	ERS17026203	Feed2_3_FeedPellet_16S	ERR12319645
Feed2_4	feed pellet	16S profile	ERS17026204	Feed2_4_FeedPellet_16S	ERR12319646
Feed2_5	feed pellet	16S profile	ERS17026205	Feed2_5_FeedPellet_16S	ERR12319647
Feed2_6	feed pellet	16S profile	ERS17026206	Feed2_6_FeedPellet_16S	ERR12319648
Feed2_7	feed pellet	16S profile	ERS17026207	Feed2_7_FeedPellet_16S	ERR12319649
Feed2_8	feed pellet	16S profile	ERS17026208	Feed2_8_FeedPellet_16S	ERR12319650
Feed2_9	feed pellet	16S profile	ERS17026209	Feed2_9_FeedPellet_16S	ERR12319651
Ext1_blankGutContent	blank control	16S profile	ERS17026185	Ext1_blankGutContent_16S	ERR12319461
Ext1_blankGutTissue	blank control	16S profile	ERS17026187	Ext1_blankGutTissue_16S	ERR12319462
Ext2_blankGutContent	blank control	16S profile	ERS17026186	Ext2_blankGutContent_16S	ERR12319463
Ext2_blankGutTissue	blank control	16S profile	ERS17026188	Ext2_blankGutTissue_16S	ERR12319464
