# Supplementary material for: Host–gut microbiota interactions shape parasite infections in farmed Atlantic salmon
Source: mSystems. 2024 Jan 31;9(2):e01043-23. doi: 10.1128/msystems.01043-23 (PMC10886447; doi:10.1128/msystems.01043-23)
Supplement: Supplemental Tables — Tables S1-S12. [file msystems.01043-23-s0003.xlsx]

## Sheet: S1. PERMANOVAs
Table S1. PERMANOVAs of variation in salmon gut metagenomes, transcriptomes, metabolomes and fatty acid profiles.
Fish phenotypes	Degrees of freedom	Sum of squares	Partial R-squared	F statistic	P value
A) MAG abundances
Size class	2	136.1	0.03564	7.7034	0.001
Cestode index	3	217.7	0.05698	8.2109	0.001
Feed type	1	64.3	0.01684	7.2795	0.001
Residual	385	3402.2	0.89055
Total	391	3820.4	1
B) MAG presence/absence
Cestode index	3	0.41	0.00488	0.6376	0.862
Size class	2	0.594	0.00707	1.3836	0.179
Feed type	1	0.415	0.00494	1.934	0.073
Residual	385	82.608	0.98311
Total	391	84.027	1
C) Host RNA gene expression
Feed type	1	84924.1	0.0270873	9.62605	0.001
Size class	2	62210.4	0.0198426	3.52574	0.001
Cestode index	3	23763.5	0.00757959	0.897856	0.655
Residual	336	2.9643e+06	0.945491
Total	342	3.1352e+06	1
D) Metabolome abundance before removal of batch effects
Metabolomics batch	3	196273	0.113617	14.9827	0.001
Feed type	1	37621.6	0.021778	8.61565	0.001
Size class	2	55827.2	0.0323167	6.39244	0.001
Cestode index	3	22984.2	0.0133049	1.75453	0.004
Residual	324	1.4148e+06	0.818984
Total	333	1.7275e+06	1
E) Metabolome abundance after removal of batch effects
Metabolomics batch	3	1307.21	0.000852972	0.0997873	1
Feed type	1	37621.6	0.0245486	8.61565	0.001
Size class	2	55827.2	0.036428	6.39244	0.001
Cestode index	3	22984.2	0.0149975	1.75453	0.004
Residual	324	1.4148e+06	0.923173
Total	333	1.53254e+06	1
F) Fatty acid abundances
Feed type	1	1974.66	0.347925	242.43	0.001
Size class	2	331.122	0.0583419	20.326	0.001
Cestode index	3	44.248	0.00779626	1.81078	0.108
Fatty acid batch	4	59.2523	0.0104399	1.81861	0.086
Residual	401	3266.26	0.575497
Total	411	5675.54	1

## Sheet: S2. MAG statistics
Table S2. MAG quality statistics and other information.
Bin	Bin QS50	Bin completeness (%)	Bin redundacy (%)	Closely related to bin in:			ENA analysis accession
				internal cestode microbiota*	farmed Atlantic salmon gut**	wild Atlantic salmon gut***
MAG01 Mycoplasma salmoninae	77.44	86.24	1.76		Candidatus Mycoplasma salmoninae salar	NWS_MAG_00006	ERZ21986190
MAG02 Mycoplasma sp	92.3	96.15	0.77	CEseq1		NWS_MAG_00007	ERZ21986191
MAG03 Mycoplasma sp	92.34	98.59	1.25	CEseq7			ERZ21986192
MAG04 Mycoplasma sp	89.61	97.31	1.54			NWS_MAG_00005	ERZ21986193
MAG05 Mycoplasma sp	89.34	90.59	0.25				ERZ21986194
MAG06 Photobacterium phosphoreum	96.05	97.4	0.27				ERZ21986195
MAG07 Photobacterium iliopiscarium	94.95	97.35	0.48				ERZ21986196
MAG08 Aliivibrio sp	61.51	98.81	7.46				ERZ21986197
MAG09 Aliivibrio sp	89.61	95.26	1.13				ERZ21986198
MAG10 Aliivibrio salmonicida	96.75	97.4	0.13				ERZ21986199
MAG11 Brevinema sp	93.26	93.26	0				ERZ21986200
MAG12 Carnobacterium maltaromaticum	77.96	98.91	4.19				ERZ21986201
MAG13 Lactobacillus johnsonii	80.34	93.89	2.71				ERZ21986202
MAG14 Clostridium ljungdahlii	75.91	84.21	1.66				ERZ21986203
MAG15 Psychromonas sp	94.6	100	1.08				ERZ21986204
				* Brealey et al. 2022	** Rasmussen et al. 2021	*** Rasmussen et al. 2023

## Sheet: S3. MAG alpha diversity model
Table S3. Linear models of metagenome alpha diversity differences among fish phenotypes.
A) Coefficients
Fish phenotype	Estimate	Standard error	T value	P value
(Intercept)	1.13	0.0564	20	< 2E-16
Cestode detected	0.126	0.0513	2.461	0.0143
Size class (linear)	-0.152	0.0378	-4.019	7.02e-05
Size class (quadratic)	-0.0189	0.0329	-0.575	0.5655
Feed type	0.084	0.0403	2.087	0.0376
sequencing depth	-1.23e-09	1.18e-09	-1.045	0.2966
B) Residuals
Minimum	Quartile 1	Median	Quartile 3	Maximum
-0.43836	-0.22368	-0.10931	0.04793	3.02542
Residual standard error: 0.3884 on 386 degrees of freedom
Multiple R-squared: 0.08109, Adjusted R-squared: 0.06918
F-statistic: 6.812 on 5 and 386 DF, p-value: 4.186e-06

## Sheet: S4. MAG associations
Table S4. Associations between fish phenotypes and metagenomes, based on MAG abundance and MAG presence/absence (n = 392). Associations significant at FDR < 0.05 are highlighted in grey.
A) Maaslin2 results using MAG abundances (FDR < 0.2)
MAG ID	Metadata variable	Comparison	Coefficient (effect size)	Standard error	Number of samples included	Number of samples where feature is not zero	P value	FDR
MAG02_Mycoplasma_sp	Cestode.detected	Yes vs No	2.31864	0.382382	392	215	3.17139e-09	7.13563e-08
MAG03_Mycoplasma_sp	Cestode.detected	Yes vs No	0.892412	0.241999	392	86	0.000258751	0.00232876
MAG04_Mycoplasma_sp	Cestode.detected	Yes vs No	0.541682	0.169665	392	73	0.0015266	0.0114495
MAG05_Mycoplasma_sp	Cestode.detected	Yes vs No	0.665465	0.223392	392	49	0.0030766	0.0197782
MAG12_Carnobacterium_maltaromaticum	Cestode.detected	Yes vs No	0.590651	0.203413	392	57	0.00389961	0.0219353
MAG11_Brevinema_sp	Cestode.detected	Yes vs No	-0.648051	0.319035	392	104	0.0429166	0.175568
MAG06_Photobacterium_phosphoreum	Size.class	ordinal linear	-2.97343	0.400397	392	183	7.22578e-13	3.2516e-11
MAG01_Mycoplasma_salmoninae	Size.class	ordinal linear	0.49583	0.122467	392	389	6.2264e-05	0.00070047
MAG05_Mycoplasma_sp	Size.class	ordinal linear	-0.386774	0.166039	392	49	0.02036	0.0916202
MAG02_Mycoplasma_sp	Size.class	ordinal linear	-0.547323	0.281578	392	215	0.0526497	0.197436
MAG08_Aliivibrio_sp	Feed.Type	Feed2 vs Feed1	1.8296	0.307589	392	72	6.07999e-09	9.11999e-08
MAG02_Mycoplasma_sp	Feed.Type	Feed2 vs Feed1	0.763797	0.30007	392	215	0.0113035	0.0565177
B) Maaslin2 results using MAG frequency (presence/absence) (FDR < 0.2)
MAG02_Mycoplasma_sp	Cestode.detected	Yes vs No	0.455905	0.0609881	392	215	5.34691e-13	2.40611e-11
MAG03_Mycoplasma_sp	Cestode.detected	Yes vs No	0.222943	0.0538163	392	86	4.22082e-05	0.000474842
MAG04_Mycoplasma_sp	Cestode.detected	Yes vs No	0.189301	0.0488197	392	73	0.000124172	0.00111755
MAG12_Carnobacterium_maltaromaticum	Cestode.detected	Yes vs No	0.171816	0.0453788	392	57	0.000177271	0.00132953
MAG05_Mycoplasma_sp	Cestode.detected	Yes vs No	0.142054	0.0427968	392	49	0.000988967	0.00556294
MAG06_Photobacterium_phosphoreum	Size.class	ordinal linear	-0.291073	0.0463049	392	183	9.11169e-10	2.05013e-08
MAG01_Mycoplasma_salmoninae	Size.class	ordinal linear	0.017673	0.00841996	392	389	0.0364713	0.136767
MAG12_Carnobacterium_maltaromaticum	Size.class	ordinal linear	0.0669422	0.033416	392	57	0.0458441	0.158691
MAG08_Aliivibrio_sp	Feed.Type	Feed2 vs Feed1	0.230586	0.038456	392	72	4.64675e-09	6.97013e-08
MAG04_Mycoplasma_sp	sequencing.depth	linear	0.0702866	0.0201973	392	73	0.000558786	0.0035922
MAG11_Brevinema_sp	sequencing.depth	linear	0.0735418	0.0233355	392	104	0.00176022	0.00880111
MAG02_Mycoplasma_sp	sequencing.depth	linear	0.0690382	0.0246628	392	215	0.00545002	0.0245251
MAG12_Carnobacterium_maltaromaticum	sequencing.depth	linear	0.0430317	0.0181543	392	57	0.0182631	0.0747125
MAG06_Photobacterium_phosphoreum	sequencing.depth	linear	0.0484598	0.0251838	392	183	0.0551453	0.177253

## Sheet: S5. GWAS results
Table S5. Summary of GWAS results for metagenome phenotypes and fish phenotypes. Phenotypes with at least 1 SNP with p < 5e-8 are highlighted in light grey and phenotypes with a SNP peak (multiple SNPs on one chromosome) are highlighted in dark grey.
Phenotype	Inflation factor (λ)	# of SNPs with p < 5e-8	# of chr with SNPs with p < 5e-8
MAG abundance
MAG01_Mycoplasma_salmoninae	0.973406	0	0
MAG02_Mycoplasma_sp	1.03417	0	0
MAG03_Mycoplasma_sp	1.03002	0	0
MAG04_Mycoplasma_sp	0.894173	0	0
MAG06_Photobacterium_phosphoreum	0.994777	0	0
MAG08_Aliivibrio_sp	0.990159	0	0
MAG11_Brevinema_sp	1.02147	0	0
MAG12_Carnobacterium_maltaromaticum	0.996905	0	0
MAG frequency
MAG02_Mycoplasma_sp	1.0248	0	0
MAG03_Mycoplasma_sp	0.842004	0	0
MAG04_Mycoplasma_sp	1.03622	0	0
MAG05_Mycoplasma_sp	1.04264	2	1
MAG06_Photobacterium_phosphoreum	0.948473	0	0
MAG07_Photobacterium_iliopiscarium	1.06527	3	3
MAG08_Aliivibrio_sp	0.952408	0	0
MAG09_Aliivibrio_sp	0.928081	2	2
MAG11_Brevinema_sp	1.05281	0	0
MAG12_Carnobacterium_maltaromaticum	0.925373	0	0
MAG13_Lactobacillus_johnsonii	1.05794	3	3
Other metagenome variables
High abundance of MAG01	0.954255	0	0
Detection of any MAG02-05 (Mycoplasma spp.)	1.04661	0	0
Detection of any Aliivibrio spp.	0.933249	0	0
Detection of any Photobacterium spp.	0.939962	0	0
NMDS1 of ordination	1.03822	0	0
NMDS2 of ordination	0.9448	0	0
Alpha diversity (Hill's index)	0.950809	0	0
Host variables
Cestode detected	1.03986	1	1
Gutted weight at harvest	1.04202	2	1
Feed type	1.0546	33	17

## Sheet: S6 & S7. MAG05 GWAS chr5 SNPs
Table S6. Information and annotation of SNPs associated with MAG05 on chromosome 5 of the salmon genome. Associations with p < 5e-8 are highlighted in grey.												Table S7. Annotation of SNPs located within genes that were associated with MAG05 on chromosome 5 of the salmon genome.
SNP marker	Chromosome	Position	Minor allele	Major allele	Allele frequency	Beta	Standard error	log likelihood under the alternative hypothesis	REML estimator for lambda	P value	# of linked SNPs	Gene symbol	Gene class	Gene name	GO terms	ID in transcriptome dataset
NC_059446.1_15487786	5	15487786	G	A	0.108	0.244158	0.0476844	-72.6688	1e-05	5.51461e-07	1	LOC106604312	protein_coding	ankyrin repeat and KH domain-containing protein 1-like	CC: nucleus; MF: RNA binding	NC_059446.1+LOC106604312
NC_059446.1_16099761	5	16099761	T	G	0.059	0.289634	0.0618955	-74.6663	1e-05	4.38965e-06	6	LOC123743081	protein_coding	teneurin-2-like	NA	no.RNA.data
NC_059446.1_16256914	5	16256914	A	G	0.094	0.275779	0.0497716	-70.624	1e-05	6.67184e-08	0	NA	NA	NA	NA	no.annotation
NC_059446.1_16274373	5	16274373	T	A	0.058	0.373856	0.0600227	-67.0035	1e-05	1.61805e-09	0	LOC123743236	pseudogene	basic proline-rich protein-like	NA	no.RNA.data
NC_059446.1_16363100	5	16363100	G	A	0.058	0.328555	0.0617968	-71.7305	1e-05	2.08958e-07	1	NA	NA	NA	NA	no.annotation
NC_059446.1_16600137	5	16600137	C	A	0.055	0.394116	0.0642786	-67.5353	1e-05	2.79063e-09	0	NA	NA	NA	NA	no.annotation
NC_059446.1_16736455	5	16736455	C	T	0.06	0.289565	0.059684	-73.9041	1e-05	1.98615e-06	1	NA	NA	NA	NA	no.annotation
NC_059446.1_16834879	5	16834879	C	T	0.06	0.296478	0.0594839	-73.3018	1e-05	1.06269e-06	0	NA	NA	NA	NA	no.annotation
NC_059446.1_16875542	5	16875542	A	G	0.057	0.29596	0.0599249	-73.5093	1e-05	1.31801e-06	0	NA	NA	NA	NA	no.annotation
NC_059446.1_16935347	5	16935347	T	C	0.063	0.282539	0.0597601	-74.4541	1e-05	3.51942e-06	2	NA	NA	NA	NA	no.annotation
NC_059446.1_16955542	5	16955542	T	C	0.064	0.280411	0.0571249	-73.6464	1e-05	1.51957e-06	1	NA	NA	NA	NA	no.annotation
NC_059446.1_17334765	5	17334765	C	A	0.108	0.2607	0.0516784	-73.0222	1e-05	7.95286e-07	0	LOC106604348	protein_coding	glutamate receptor 1-like	CC: nucleus; MF:RNA binding	no.RNA.data
NC_059446.1_17347221	5	17347221	C	A	0.154	0.183564	0.0402037	-75.1557	1e-05	7.31326e-06	2	LOC106604348	protein_coding	glutamate receptor 1-like	CC: nucleus; MF:RNA binding	no.RNA.data
NC_059446.1_17359592	5	17359592	C	A	0.23	0.165257	0.0349537	-74.4541	1e-05	3.51926e-06	0	LOC106604348	protein_coding	glutamate receptor 1-like	CC: nucleus; MF:RNA binding	no.RNA.data

## Sheet: S8. chr5 DE analysis
Table S8. Differentially expressed host genes on chromosome 5 among genotypes and MAG detection, as identified in the GWAS analysis. Two of the 14 SNPs had the same genotype in all individuals included in the transcriptomic analysis and were therefore excluded from this analysis.
A) Model 1: 12* chr5 SNP calls + feed type + size class + tapeworm presence/absence
Gene	Base mean	log2 fold change	Standard error	Wald statistic	P value	Adjusted p value	Phenotype
NC_059446.1+atg2a	439.52	0.393681	0.101999	3.85965	0.000113551	0.000640214	Feed type
NC_059446.1+ganabb	283.271	-0.466996	0.121705	-3.83712	0.000124486	0.000640214	Feed type
NC_059446.1+LOC106604312	397.322	-0.371358	0.0912718	-4.06871	4.7275e-05	0.000424175	Feed type
NC_059446.1+LOC106604313	479.278	0.406818	0.110449	3.68331	0.000230223	0.001036	Feed type
NC_059446.1+LOC106604316	45.2387	-0.537958	0.187954	-2.86218	0.00420735	0.0137695	Feed type
NC_059446.1+LOC106604371	82.2057	-0.475181	0.160843	-2.95432	0.00313359	0.0112809	Feed type
NC_059446.1+LOC106604377	68.0422	-0.709783	0.175964	-4.03368	5.49111e-05	0.000424175	Feed type
NC_059446.1+LOC106604378	60.9491	-0.448848	0.188346	-2.3831	0.0171674	0.0416415	Feed type
NC_059446.1+LOC106604384	710.884	-0.302192	0.0933363	-3.23767	0.00120511	0.00482043	Feed type
NC_059446.1+LOC106604388	154.391	-0.392214	0.161255	-2.43226	0.0150048	0.0415516	Feed type
NC_059446.1+LOC106604390	44.7333	-0.784778	0.184087	-4.26308	2.01632e-05	0.000362937	Feed type
NC_059446.1+pola2	93.3885	-0.706748	0.135631	-5.2108	1.88025e-07	6.7689e-06	Feed type
NC_059446.1+si:ch211-114c17.1	235.432	0.383385	0.0954378	4.01712	5.89133e-05	0.000424175	Feed type
NC_059446.1+tgfb5	66.2088	-0.504493	0.186322	-2.70764	0.00677642	0.0203293	Feed type
NC_059446.1+zdhhc24	215.948	-0.408037	0.171502	-2.37919	0.0173506	0.0416415	Feed type
NC_059446.1+atg2a	439.52	-0.271147	0.0891581	-3.04119	0.00235642	0.0424155	Size class
NC_059446.1+LOC106604367	146.475	-0.376488	0.117785	-3.19639	0.00139159	0.0424155	Size class
B) Model 2: MAG05 presence/absence + feed type + size class + tapeworm presence/absence
NC_059446.1+atg2a	452.832	0.483332	0.0926592	5.21624	1.82592e-07	2.1911e-06	Feed type
NC_059446.1+ganabb	279.109	-0.507285	0.098831	-5.13286	2.85376e-07	2.56839e-06	Feed type
NC_059446.1+hnrh1	288.038	-0.17211	0.0627556	-2.74254	0.00609656	0.0146318	Feed type
NC_059446.1+LOC106604312	387.837	-0.357808	0.0865922	-4.13211	3.59451e-05	0.000258805	Feed type
NC_059446.1+LOC106604313	479.229	0.331079	0.102918	3.21693	0.00129569	0.00424045	Feed type
NC_059446.1+LOC106604316	42.681	-0.499287	0.165949	-3.00868	0.00262388	0.00787163	Feed type
NC_059446.1+LOC106604371	84.8844	-0.441633	0.152428	-2.89733	0.00376353	0.0104221	Feed type
NC_059446.1+LOC106604377	67.4341	-0.569806	0.148893	-3.82696	0.000129738	0.000667223	Feed type
NC_059446.1+LOC106604378	58.7919	-0.534832	0.154953	-3.45157	0.000557332	0.00222933	Feed type
NC_059446.1+LOC106604384	714.367	-0.193892	0.0802428	-2.41631	0.0156786	0.0352768	Feed type
NC_059446.1+LOC106604388	150.674	-0.435585	0.128951	-3.37792	0.000730353	0.00262927	Feed type
NC_059446.1+LOC106604390	42.2813	-0.829353	0.158119	-5.24512	1.56177e-07	2.1911e-06	Feed type
NC_059446.1+LOC123743083	805.502	-0.484976	0.119811	-4.04785	5.169e-05	0.00031014	Feed type
NC_059446.1+pola2	96.2931	-0.690703	0.114273	-6.04431	1.50051e-09	5.40183e-08	Feed type
NC_059446.1+si:ch211-114c17.1	240.267	0.284065	0.0767468	3.70132	0.000214478	0.00096515	Feed type
NC_059446.1+trmt112	34.7059	-0.308503	0.134365	-2.29601	0.0216755	0.0459011	Feed type
NC_059446.1+zdhhc24	216.252	-0.410851	0.14448	-2.84365	0.00446	0.0114686	Feed type
NC_059446.1+atg2a	452.832	-0.286175	0.0814722	-3.51254	0.000443841	0.00798913	Size class
NC_059446.1+LOC106604360	40.997	-1.07856	0.296782	-3.63417	0.000278873	0.00798913	Size class
NC_059446.1+pola2	96.2931	0.295163	0.100386	2.94028	0.00327919	0.0295127	Size class
NC_059446.1+rnaseh2c	93.1385	0.333028	0.112737	2.95403	0.00313653	0.0295127	Size class
C) Model 3: 12* chr5 SNP calls + MAG05 presence/absence + feed type + size class + tapeworm presence/absence
NC_059446.1+LOC100194635	78.7643	-10.2207	2.94903	-3.46579	0.000528668	0.019032	NC_059446.1_16099761
NC_059446.1+LOC106604313	481.456	1.15636	0.359996	3.21214	0.00131749	0.0474295	NC_059446.1_16256914
NC_059446.1+LOC100194635	78.7643	4.69657	1.3443	3.49369	0.000476403	0.0100997	NC_059446.1_16274373
NC_059446.1+LOC106604372	29.2364	8.35489	2.42188	3.44976	0.000561093	0.0100997	NC_059446.1_16274373
NC_059446.1+atg2a	424.241	0.391131	0.111222	3.51668	0.00043698	0.00226719	Feed type
NC_059446.1+ccdc88b	54.3149	0.406596	0.174134	2.33496	0.0195453	0.0488634	Feed type
NC_059446.1+ganabb	284.253	-0.521999	0.126133	-4.13847	3.49636e-05	0.000611863	Feed type
NC_059446.1+LOC106604312	392.134	-0.408414	0.102763	-3.97432	7.05809e-05	0.000823444	Feed type
NC_059446.1+LOC106604313	481.456	0.493984	0.127679	3.86894	0.000109311	0.000836943	Feed type
NC_059446.1+LOC106604316	44.65	-0.581532	0.215467	-2.69894	0.00695597	0.0243459	Feed type
NC_059446.1+LOC106604360	35.3956	1.06106	0.442021	2.40048	0.0163736	0.0440827	Feed type
NC_059446.1+LOC106604371	84.0553	-0.446931	0.183344	-2.43766	0.0147825	0.0431157	Feed type
NC_059446.1+LOC106604377	68.7056	-0.718494	0.204883	-3.50685	0.000453438	0.00226719	Feed type
NC_059446.1+LOC106604378	59.8856	-0.539293	0.203945	-2.64431	0.00818573	0.0260455	Feed type
NC_059446.1+LOC106604384	711.398	-0.294528	0.107099	-2.75004	0.00595872	0.0231728	Feed type
NC_059446.1+LOC106604390	44.6025	-0.819867	0.213117	-3.84702	0.000119563	0.000836943	Feed type
NC_059446.1+pola2	96.9096	-0.743414	0.150572	-4.93726	7.92288e-07	2.77301e-05	Feed type
NC_059446.1+si:ch211-114c17.1	233.468	0.360886	0.1096	3.29274	0.000992159	0.0043407	Feed type

## Sheet: S9. MOFA model summaries
Table S9. MOFA summaries for each model.
A) Total estimated variance (%) in each dataset explained by the MOFA models
Model	Transcriptome	Metabolome	Metagenome
Combined	66.3203	48.7629	16.0594
Feed1	71.422	48.3922	22.0279
Feed2	65.6868	49.0565	13.8909
B) Combined model: Estimated variance (%) explained in each dataset by each factor				C) Combined model: Correlation (r) and adjusted p-value of fish phenotypes with each factor
Factor	Transcriptome	Metabolome	Metagenome	Size class		Cestode detected		Feed type		Metabolomics batch
				r	adjusted p	r	adjusted p	r	adjusted p	r	adjusted p
Factor1	1.36141	23.0865	1.66311	-0.223412	1.48374e-06	-0.000443069	1	-0.143035	0.00222531	-0.0286679	1
Factor2	25.1878	0.127336	0.0799729	0.183301	8.40494e-05	0.0260232	1	-0.0654369	1	-0.116972	0.0325926
Factor3	0.823386	3.50876	7.94712	-0.119285	0.0108797	-0.351864	1.04584e-14	-0.218916	2.42777e-06	-0.00993927	1
Factor4	11.8698	0.00171058	0.00137721	-0.00953088	1	0.0471038	1	-0.0135362	1	0.047235	1
Factor5	0.450679	9.26329	0.00434848	0.183746	8.07127e-05	0.117238	0.0123312	-0.033409	1	0.00933256	1
Factor6	5.90494	0.00897894	0.787567	-0.0203194	1	-0.00214759	1	0.147486	0.00160721	-0.0269263	1
Factor7	2.34167	0.663408	3.39365	-0.0986249	0.0354584	0.143324	0.00217945	-0.142952	0.00223868	-0.0512736	1
Factor8	5.1209	0.78359	0.105514	0.197748	2.1517e-05	0.0659657	1	-0.439279	6.88617e-23	-0.127207	0.0200438
Factor9	4.91988	0.506539	0.0219655	0.12063	0.0100109	0.0648574	1	0.125857	0.00718962	0.108	0.0485936
Factor10	0.418886	4.08305	0.348937	0.0493738	1	0.00841345	1	-0.327895	7.26862e-13	0.00151099	1
Factor11	2.58126	0.36252	1.84141	-0.177731	0.000138359	-0.0403752	1	0.134477	0.00405726	0.0432015	1
Factor12	0.279787	4.31941	0.00205777	0.0354233	1	0.00180563	1	0.0515082	1	-0.00463094	1
Factor13	0.398266	3.12916	0.00268761	-0.0655325	1	0.00573681	1	-0.0699159	1	-0.0443307	1
Factor14	3.47413	0.0105073	0.0291358	-0.21972	2.22492e-06	-0.130521	0.00529709	-0.273022	3.20786e-09	-0.191644	0.000428306
Factor15	2.78485	0.00158621	0.0028896	-0.0556821	1	-0.0122389	1	0.149071	0.00142826	-0.00772009	1
Factors explaining > 1% variance in at least two datasets in B-C were focused on for interpretation and are highlighted in grey.
Factors significantly associated (adjusted p < 0.05) with each fish phenotype in C are highlighted in bold.
D) Feed1 model: Estimated variance (%) explained in each dataset by each factor				E) Feed1 model: Correlation (r) and adjusted p-value of fish phenotypes with each factor						Consistency with Combined model
Factor	Transcriptome	Metabolome	Metagenome	Size class		Cestode detected		Metabolomics batch
				r	adjusted p	r	adjusted p	r	adjusted p
Factor1	26.4336	0.0154039	0.00728658	0.205371	0.00117061	0.0244941	1	-0.114949	1	Similar to Factor 2 in combined model
Factor2	0.756402	24.2542	0.0394577	-0.108909	1	0.041417	1	0.0204972	1	Similar to Factor 1 in combined model
Factor3	0.898952	3.42751	10.6328	0.0445436	1	0.279208	8.39879e-06	-0.070386	1	Similar to Factor 3 in combined model
Factor4	14.7626	0.00145726	0.00121356	0.0673191	1	0.0287785	1	0.0165663	1
Factor5	0.508077	12.702	0.27961	-0.0594094	1	-0.120718	1	-0.121025	1
Factor6	4.19442	0.00548897	7.06407	-0.163621	0.00999956	-0.219155	0.000522244	0.158228	0.0463713	Some similarity to Factor 7 in combined model
Factor7	1.26594	2.52244	4.012	0.268758	1.8566e-05	0.0149145	1	0.0721477	1	Some similarity to Factor 7 in combined model
Factor8	6.82663	0.543923	0.0135538	0.237572	0.000163969	0.0142171	1	0.00467109	1
Factor9	6.1452	0.00178775	0.0051549	-0.0298436	1	0.000837704	1	-0.0625719	1
Factor10	1.27091	3.25248	0.0084247	0.0439563	1	0.0273467	1	-0.0269148	1
Factor11	2.06843	0.853876	0.0027583	-0.0353627	1	0.0524776	1	-0.222862	0.00474866
Factor12	1.24125	1.65595	0.00347296	0.00317233	1	-0.033828	1	0.032981	1
Factor13	1.85362	0.809662	0.00118559	-0.00147377	1	0.0225148	1	-0.00790834	1
Factor14	2.42862	0.00180311	0.0209374	-0.194033	0.00219009	-0.0308471	1	0.0350653	1
Factor15	2.37973	0.00311268	0.00125116	-0.0308752	1	-0.000186847	1	-0.0728821	1
Factors with consistency in both the combined and Feed1 models are highlighted in grey.
Factors significantly associated (adjusted p < 0.05) with each fish phenotype in C are highlighted in bold.
F) Feed2 model: Estimated variance (%) explained in each dataset by each factor				G) Feed2 model: Correlation (r) and adjusted p-value of fish phenotypes with each factor						Consistency with Combined model
Factor	Transcriptome	Metabolome	Metagenome	Size class		Cestode detected		Metabolomics batch
				r	adjusted p	r	adjusted p	r	adjusted p
Factor1	0.066556	24.4708	0.0412108	0.40611	1.15751e-09	0.121351	1	0.103394	1	Similar to Factor 1 in combined model
Factor2	21.4258	0.0433939	0.00482083	-0.067217	1	0.0543939	1	0.146203	1	Similar to Factor 2 in combined model
Factor3	13.6107	0.0287036	0.0459628	-0.0471377	1	0.00264412	1	-0.0511722	1
Factor4	0.48879	3.49617	7.33745	0.117628	1	0.365178	5.84746e-08	0.0762195	1	Similar to Factor 3 in combined model
Factor5	3.37833	1.11909	5.76741	0.13537	1	-0.0686082	1	-0.0658855	1	Some similarity to Factor 7 in combined model
Factor6	7.70699	0.763192	0.109775	-0.312227	4.40778e-06	-0.174433	0.0117391	-0.146314	1	Some similarity to Factor 2 & 7 in combined model
Factor7	0.199352	6.82714	0.0140738	0.0294667	1	-0.0649131	1	-0.0817164	1
Factor8	6.48688	0.00661851	0.023273	0.0169625	1	0.0503145	1	0.0183116	1
Factor9	0.0953103	5.15023	0.0118804	-0.0765438	1	0.0320762	1	-0.0105764	1
Factor10	4.54366	0.0262186	0.0105258	0.041095	1	0.0355299	1	0.171097	0.0235799
Factor11	0.300049	4.04305	0.0152016	-0.219199	0.0014674	-0.150553	0.0299605	-0.0673436	1
Factor12	0.448044	3.61615	0.0105474	0.100769	1	0.0556558	1	-0.0602741	1
Factor13	3.79484	0.00561431	0.104032	0.356439	1.2622e-07	0.111938	1	-0.125748	1
Factor14	3.23504	0.0158389	0.0188422	-0.0640817	1	-0.00551578	1	0.0126654	1
Factor15	2.7407	0.0116348	0.0430746	-0.124534	1	0.0201031	1	0.0429331	1
Factors with consistency in both the combined and Feed2 models are highlighted in grey.
Factors significantly associated (adjusted p < 0.05) with each fish phenotype in C are highlighted in bold.

## Sheet: S10. Pangenomics ANI
Table S10. ANI percentages among (A) Mycoplasma and (B) Aliivibrio and Photobacterium MAGs and outgroups (Ureaplasma and Vibrio, respectively). MAGs from this study are shown in bold.
A) Mycoplasma
Average nucleotide % identity	MAG04	MAG02	M. mobile	MAG03	MAG05	MAG01	M. iowae	M. penetrans	U. diversum	U. urealyticum
MAG04 Mycoplasma	1
MAG02 Mycoplasma	0.757418	1
Mycoplasma mobile	0.686679	0.691654	1
MAG03 Mycoplasma	0.744164	0.695397	0.704546	1
MAG05 Mycoplasma	0.694652	0.691609	0.704863	0.82035	1
MAG01 Mycoplasma salmoninae	0.706448	0.711081	0.695145	0.705209	0.692807	1
Mycoplasma iowae	0.706587	0.707336	0.697525	0.678618	0.683118	0.717857	1
Mycoplasma penetrans	0.703893	0.709185	0.702159	0.683391	0.682793	0.717467	0.726326	1
Ureaplasma diversum	0.700646	0.702934	0.687901	0.678543	0.675843	0.7095	0.70572	0.709802	1
Ureaplasma urealyticum	0.707544	0.719095	0.713573	0.677398	0.683969	0.717464	0.717896	0.718017	0.7409	1
B) Aliivibrio and Photobacterium
Average nucleotide % identity	P. damselae	P. profundum	P. iliopiscarium	MAG07	MAG06	P. phosphoreum	A. fischeri	MAG09	MAG08	A. wodanis	A. salmonicida	MAG10	V. cholerae	V. splendidus	V. anguillarum
Photobacterium damselae	1
Photobacterium profundum	0.74689	1
Photobacterium iliopiscarium	0.751489	0.747017	1
MAG07 Photobacterium iliopiscarium	0.751894	0.747351	0.990269	1
MAG06 Photobacterium phosphoreum	0.749528	0.74717	0.859142	0.858411	1
Photobacterium phosphoreum	0.748666	0.746861	0.857915	0.857612	0.989231	1
Aliivibrio fischeri	0.740837	0.739307	0.73786	0.738042	0.73808	0.737931	1
MAG09 Aliivibrio	0.73568	0.738051	0.736986	0.737427	0.736672	0.736375	0.810109	1
MAG08 Aliivibrio	0.735716	0.73768	0.736252	0.738254	0.735621	0.736096	0.808971	0.853489	1
Aliivibrio wodanis	0.739286	0.740584	0.739689	0.739942	0.735604	0.739442	0.810937	0.868373	0.850325	1
Aliivibrio salmonicida	0.740204	0.74076	0.742823	0.745411	0.734209	0.738732	0.799568	0.819463	0.83491	0.81854	1
MAG10 Aliivibrio salmonicida	0.732853	0.735664	0.735449	0.736228	0.734898	0.735301	0.797386	0.817267	0.832631	0.814927	0.975969	1
Vibrio cholerae	0.735921	0.72982	0.728274	0.730841	0.723682	0.729555	0.737337	0.730226	0.735055	0.735751	0.735248	0.730127	1
Vibrio splendidus	0.745788	0.740086	0.738802	0.741832	0.728575	0.736219	0.756941	0.748747	0.754582	0.754221	0.751591	0.746999	0.745827	1
Vibrio anguillarum	0.729418	0.727513	0.729114	0.729342	0.728033	0.728635	0.736709	0.732642	0.734022	0.733912	0.733907	0.733449	0.748946	0.74323	1

## Sheet: S11. Pangenomics refs
Table S11. Bacterial reference genomes used for MAG comparative genomics.
Analysis	Species	GenBank accession	Host	Pathogen in host
Mycoplasmataceae	Mycoplasma mobile	GCF_000008365.1	Fish	Yes
Mycoplasmataceae	Mycoplasma iowae	GCA_000227355.2	Avian	Yes
Mycoplasmataceae	Mycoplasma penetrans	GCA_000011225.1	Mammalian	Yes
Mycoplasmataceae	Ureaplasma urealyticum	GCA_000021265.1	Mammalian	Yes
Mycoplasmataceae	Ureaplasma diversum	GCA_000731915.1	Mammalian	Yes
Vibrionaceae	Photobacterium damselae	GCF_009665375.1	Marine animals	Yes
Vibrionaceae	Photobacterium profundum	GCF_000153425.1	Free-living marine	No
Vibrionaceae	Photobacterium iliopiscarium	GCF_003025455.1	Fish	No
Vibrionaceae	Photobacterium phosphoreum	GCF_002954725.1	Fish	No
Vibrionaceae	Aliivibrio fischeri	GCF_000985635.1	Marine invertebrates	No
Vibrionaceae	Aliivibrio wodanis	GCF_000953695.1	Fish	Yes
Vibrionaceae	Aliivibrio salmonicida	GCF_000196495.1	Fish	Yes
Vibrionaceae	Vibrio cholerae	GCF_008369605.1	Mammalian	Yes
Vibrionaceae	Vibrio splendidus	GCF_022812045.1	Free-living marine	No
Vibrionaceae	Vibrio anguillarum	GCF_003390675.1	Fish	Yes

[truncated: 1 more sheets: S12. Pangenomics genes]
